# Supplementary material for: Histone Methyltransferase MMSET/NSD2 Alters EZH2 Binding and Reprograms the Myeloma Epigenome through Global and Focal Changes in H3K36 and H3K27 Methylation
Source: PLoS Genet. 2014 Sep 4;10(9):e1004566. doi: 10.1371/journal.pgen.1004566 (PMC4154646; doi:10.1371/journal.pgen.1004566)
Supplement: Table S1 — Differentially expressed genes in NTKO and TKO cells. (TXT) [file pgen.1004566.s011.txt]

Genes up with MMSET	Genes down with MMSET	No change	Not expressed
AAED1	ABCG1	A1BG	A1CF
ABHD6	ACAD9	AAAS	A4GNT
ABLIM1	ACO2	AACS	AADACL2
ACER3	ACOX1	AADAT	AAK1
ACO1	ACSF3	AAMP	AATK
ACP6	ADAM23	AARS	ABCA12
ACSS2	ADCK5	AARS2	ABCA2
ACTR6	AGPAT9	AASDH	ABCA6
ACVR1	AKT2	AASDHPPT	ABCC2
ADAM19	AMY1C	AASS	ABCF2
ADCY6	ANKRD12	AATF	ABCG1
AFAP1L2	ANXA7	ABAT	ABCG4
AGPAT2	AP2A1	ABCA1	ABHD13
AIG1	AP3S2	ABCA12	ABI1
AKAP7	AP4B1	ABCA3	ABL2
ALDH5A1	APPL2	ABCA4	ABP1
ALG1L	ARHGAP30	ABCA5	ABRA
ALOX5AP	ARHGAP33	ABCA7	ACADS
AMDHD1	ARL17A	ABCA8	ACBD5
ANO10	ARMC7	ABCA9	ACCS
ANP32B	ARSA	ABCB1	ACE
ANTXR1	BEST3	ABCB10	ACER1
ANXA11	BIRC3	ABCB6	ACER2
ANXA4	BIRC5	ABCB7	ACHE
APOOL	BMP2K	ABCB8	ACOT11
AQP11	C12orf49	ABCB9	ACOT7
ARF3	C14orf159	ABCC10	ACSM2B
ARHGAP21	C17orf62	ABCC11	ACTA1
ARHGDIB	C17orf70	ABCC12	ACTL6B
ARID5B	C19orf55	ABCC4	ACTR3B
ARL1	C22orf28	ABCC5	ACY3
ARPC5L	C3orf15	ABCC6	ADAD2
ASB8	C4orf32	ABCD1	ADAM32
ASB9	C5orf25	ABCD2	ADAM33
ASPH	CAMK2D	ABCD3	ADAMDEC1
ASTN2	CANX	ABCE1	ADAMTS10
ATL1	CASK	ABCF1	ADAMTS14
ATP1A1	CASP3	ABCF2	ADAMTS18
ATP2B4	CASP6	ABCF3	ADAMTS2
ATP6V1G1	CBLN2	ABCG1	ADAMTS6
ATP6V1H	CBX2	ABCG2	ADAMTS8
BACE2	CCDC69	ABCG5	ADAMTSL3
BAIAP2L1	CCDC7	ABHD1	ADAMTSL4
BATF3	CCR10	ABHD10	ADARB2
BBS9	CD74	ABHD11	ADAT2
BCAR1	CD79B	ABHD12	ADH6
BEX1	CD82	ABHD14A	ADIG
BEX4	CDC16	ABHD14B	ADORA1
BFSP2	CELF2	ABHD15	ADORA2B
BHLHE22	CEP192	ABHD16A	ADPRHL1
BMP7	CEP70	ABHD2	ADRA1B
BMPR2	CHSY1	ABHD3	ADRB3
BRMS1L	CIDEB	ABHD4	AEBP1
C11orf75	CIITA	ABHD5	AFAP1L1
C12orf44	CIRBP	ABHD8	AGAP1
C15orf41	CLN5	ABI1	AGER
C1orf106	CNIH2	ABI3BP	AGFG1
C21orf7	CNTLN	ABL1	AGL
C3orf58	COG1	ABL2	AGMO
C3orf70	COL24A1	ABLIM1	AGRP
C4orf19	COL6A1	ABLIM2	AGTR1
C7orf23	CORO1A	ABR	AGTR2
C7orf41	CPQ	ABRACL	AGXT
C9orf156	CROT	ABT1	AHRR
C9orf40	CSNK1D	ABTB1	AIF1L
CA2	CSRNP1	ABTB2	AIM2
CACHD1	CTBS	ACAA1	AIRE
CACNB3	CYTH1	ACAA2	AJAP1
CADPS2	DBNDD1	ACACA	AK7
CCDC50	DDR2	ACACB	AK8
CCDC59	DDX24	ACAD10	AKAP12
CCDC77	DDX42	ACAD11	AKAP4
CD247	DEF6	ACAD8	AKAP5
CD276	DGAT1	ACADM	AKAP9
CD47	DGCR6	ACADSB	AKR1A1
CD55	DGKE	ACADVL	ALAS1
CD9	DHDDS	ACAN	ALB
CDC14B	DUSP10	ACAP1	ALDH3B2
CDC26	E2F6	ACAP2	ALDH4A1
CDCA3	EIF4EBP3	ACAP3	ALDH7A1
CDCA7L	ELK1	ACAT1	ALK
CDH2	ELMO2	ACAT2	ALOX15B
CDKN1C	EME1	ACBD3	ALOXE3
CDS1	EMR1	ACBD4	ALPL
CDS2	EPN1	ACBD6	ALS2CL
CEBPA	ERG	ACCSL	ALS2CR8
CEBPD	ERLEC1	ACD	AMBN
CELSR2	EZR	ACIN1	AMOT
CENPV	FAM118A	ACLY	AMPD3
CEP128	FAM178A	ACMSD	AMY1B
CEP41	FAM40A	ACN9	AMY2A
CERCAM	FAS	ACOT1	ANGPT1
CGN	FBXL6	ACOT12	ANGPT2
CHMP4C	FERMT3	ACOT13	ANGPTL3
CHN1	FGF9	ACOT2	ANGPTL7
CHST10	FLYWCH1	ACOT8	ANK1
CHSY3	FN3KRP	ACOT9	ANKRD20A3
CIB1	FNBP1	ACOX3	ANKRD23
CISD2	FOXD1	ACP1	ANKS4B
CKAP4	FRMD6	ACP2	ANO5
CLDN23	FSCN1	ACPL2	ANO7
CLGN	GALNT13	ACPT	ANTXR2
CLNS1A	GAS6	ACR	ANXA13
CMAS	GAS8	ACRC	ANXA8L2
CMC1	GCNT1	ACSBG1	AOC2
CMTM4	GGT1	ACSBG2	AP1M2
CMTM7	GK	ACSF2	AP3D1
CMTM8	GLRB	ACSL1	AP3M1
CNPY2	GMFG	ACSL3	APAF1
CNTN1	GMIP	ACSL4	APBB2
COL4A5	GP6	ACSL5	APC
COMMD2	GPD2	ACSL6	APC2
COMTD1	GPR132	ACSM3	APLP2
COPS5	GPR68	ACSM5	APOA2
COQ3	GPSM3	ACSS1	APOBEC1
COX11	GRINA	ACSS2	APOC2
COX14	GSDMD	ACTA2	APOC4
CPVL	GSS	ACTB	APOL2
CR2	H2AFJ	ACTG1	APOL4
CRADD	HADHB	ACTL10	APOL5
CRIM1	HBB	ACTL6A	AQP7
CRMP1	HEATR5B	ACTL8	AQP9
CSDA	HEXDC	ACTN1	ARAP1
CSRP2BP	HIST1H1C	ACTN2	ARAP3
CST3	HIST1H2AC	ACTN4	ARFIP1
CTDSPL	HIST1H2AG	ACTR10	ARHGAP35
CTIF	HIST1H2BD	ACTR1A	ARHGAP8
CTSL1	HIST1H2BJ	ACTR1B	ARHGEF35
CTSL2	HIST1H2BK	ACTR2	ARL8A
CUEDC1	HIST1H3D	ACTR3	ARMC12
CWC27	HIST1H4H	ACTR3B	ARMC2
CXADR	HIST2H2AA3	ACTR5	ARNTL2
CXorf57	HIST2H2AC	ACTR8	ARPC2
CYP2J2	HIST2H2BE	ACTRT1	ARPP21
CYP4V2	HIST2H4A	ACVR1B	ARRB1
DDAH1	HIVEP1	ACVR2A	ARSI
DEPTOR	HLA-DMA	ACY1	ARTN
DERA	HLA-DMB	ACYP1	ARVCF
DHRS7B	HLA-DQB1	ACYP2	ASAH1
DHX32	HLA-DRA	ADA	ASAH2
DNAJC18	HLA-E	ADAL	ASB15
DNMT3B	HMHA1	ADAM10	ASB4
DOCK7	HMOX1	ADAM12	ASB6
DSTN	HP1BP3	ADAM15	ASCL1
DSTYK	HSDL1	ADAM17	ASCL2
DTD1	ID2	ADAM21	ASGR2
DUSP5	IER5	ADAM22	ASIC2
DYNC1I1	IFI44	ADAM28	ASNA1
DYNC2LI1	IFIH1	ADAM33	ASPH
DYRK4	IL2RG	ADAM7	ASPHD1
EDN2	IL32	ADAM8	ASS1
EHHADH	IL4I1	ADAM9	ASTL
EIF2C4	INF2	ADAMTS1	ASTN1
ELFN2	ITGA4	ADAMTS13	ATAD5
ELOVL4	ITPKB	ADAMTS17	ATAT1
ELOVL7	KCTD2	ADAMTS19	ATCAY
EML1	KIAA0930	ADAMTSL1	ATF7IP2
EPB41L3	KLB	ADAMTSL5	ATG4C
EPCAM	KLHDC4	ADAP1	ATG9B
EPHB1	KLHL36	ADAP2	ATM
ERRFI1	LACTB	ADAR	ATP12A
ESR1	LAIR2	ADARB1	ATP1A3
ETV3	LAMP5	ADAT1	ATP1A4
EVL	LARP1B	ADAT3	ATP6V0A4
EXD2	LCP1	ADCK1	ATP6V1G3
EXT2	LIG1	ADCK2	ATP6V1H
F12	LIG3	ADCK3	ATP8B3
FAM105A	LMBR1	ADCK4	ATP9A
FAM117B	LPPR2	ADCY1	ATRN
FAM125B	LPXN	ADCY10	ATXN3
FAM134B	LRIF1	ADCY2	ATXN7
FAM210B	LRRC14	ADCY3	AURKC
FAM46A	LRRC26	ADCY7	AVP
FASTKD1	LRRN1	ADCY9	AVPR2
FBXO15	LTB	ADCYAP1	B3GALNT1
FCRLB	MAP4K1	ADD1	B3GALT1
FERMT2	MATN2	ADD3	B3GNT4
FGD1	MCM5	ADH5	B4GALNT2
FHL1	MED25	ADI1	B4GALT2
FHOD3	MEF2C	ADIPOQ	BAGE2
FLNB	MLLT6	ADIPOR1	BAGE3
FLVCR2	MMP23B	ADIPOR2	BAIAP2
FLYWCH2	MOB3A	ADK	BANF2
FMNL2	MON2	ADM	BARHL2
FOXC1	MPND	ADM2	BAZ2A
FOXD2	MVP	ADNP	BBOX1
FZD4	MYO5A	ADNP2	BCAM
GALNT12	MYOF	ADO	BCAS1
GALNT14	NAGK	ADORA2A	BCL11B
GALNTL4	NAT9	ADORA3	BCL2
GAS1	NAV2	ADPGK	BCL2L14
GAS2L3	NDST2	ADPRH	BCL6
GCA	NDUFAF3	ADPRHL1	BCL7A
GFOD1	NFATC1	ADPRHL2	BCL9L
GGCX	NFKB2	ADRA1A	BDKRB1
GIPC1	NFX1	ADRA1D	BDNF
GJB2	NFYA	ADRA2A	BEST2
GKAP1	NFYC	ADRA2B	BMP15
GLCCI1	NISCH	ADRB2	BMPR1A
GLCE	NLRP7	ADRM1	BMX
GLIPR2	NOTCH1	ADSL	BPI
GLT25D2	NSUN5	ADSS	BPY2B
GMDS	NUPL1	ADSSL1	BRE
GNAI1	OGDH	AEBP2	BRIP1
GOLT1B	OGG1	AEN	BRWD1
GPHN	OTUB2	AES	BSN
GPNMB	P2RY10	AFF1	BTBD3
GPR137B	PANK4	AFF2	BTBD7
GPR160	PCDH10	AFF4	BTN2A1
GPR37	PDE4DIP	AFG3L2	BVES
GPRASP2	PDGFC	AFMID	C10orf53
GSTO1	PDLIM5	AFP	C10orf71
GXYLT1	PIK3CD	AFTPH	C12orf53
HEBP1	PITRM1	AGA	C14orf105
HERC5	PLEK	AGAP1	C14orf37
HEY2	PNKP	AGAP3	C14orf39
HHEX	POMGNT1	AGAP4	C15orf2
HK1	POU2AF1	AGAP6	C15orf38
HMGN5	PPDPF	AGAP7	C15orf48
HNF4G	PPFIA1	AGBL5	C15orf54
HOXA4	PPP1R16B	AGFG2	C15orf55
HPCAL1	PREP	AGGF1	C16orf45
HRASLS	PRODH	AGK	C16orf46
HRSP12	PSMG1	AGMAT	C16orf55
HSD17B6	PTGER4	AGPAT1	C16orf73
HSDL2	PVRL1	AGPAT3	C17orf102
HSPD1	PVRL3	AGPAT5	C17orf28
IGF2BP2	RAB11A	AGPAT6	C17orf81
IMPA2	RAB8B	AGPHD1	C19orf35
IQCK	RAD9A	AGPS	C19orf57
IRX3	RCSD1	AGR2	C19orf59
ISG20	RGL1	AGR3	C1D
ITGA2	RGS14	AGRN	C1orf101
ITGB1	RHOBTB2	AGTPBP1	C1orf116
ITPR2	RIPK1	AGTRAP	C1orf129
ITSN1	RNASEH2A	AGXT2L1	C1orf162
JAM2	RNF19B	AGXT2L2	C1orf172
JAM3	SAP130	AHCTF1	C1orf177
JPH1	SCAMP5	AHCY	C1orf192
JUN	SEC23B	AHCYL1	C1orf201
KBTBD11	SEC61A2	AHCYL2	C1orf210
KCNMB4	SECISBP2L	AHDC1	C1orf227
KCTD15	SFMBT2	AHI1	C1orf49
KHDC1	SGSH	AHNAK	C1orf94
KIAA0355	SH2D2A	AHR	C1QL1
KIAA1024	SH3PXD2A	AHSA1	C1QL3
KIAA1467	SLC16A3	AHSA2	C1QTNF1
KIAA1598	SLC22A23	AHSG	C1QTNF2
KLHDC5	SMAP2	AHSP	C1QTNF6
KLHL7	SNX17	AIF1	C1S
KRAS	SNX2	AIFM1	C20orf112
LACTB2	SNX8	AIFM2	C20orf132
LAP3	SOCS1	AIFM3	C20orf79
LAPTM4B	SP100	AIM1	C21orf58
LARGE	SPCS2	AIMP1	C22orf15
LARP6	SPG7	AIMP2	C2orf16
LDHB	SRP68	AIP	C2orf61
LDOC1	SSH1	AJUBA	C2orf66
LEPREL4	SSR1	AK1	C2orf82
LGI2	ST3GAL2	AK2	C3
LONRF1	ST3GAL5	AK3	C3AR1
LONRF3	STAT1	AK4	C3orf18
LPAR2	SUMO3	AKAP1	C3orf23
LPCAT3	SUPT6H	AKAP10	C3orf30
LPP	SYNC	AKAP11	C3orf36
LRP11	SYVN1	AKAP12	C3orf45
LRP3	TACC1	AKAP13	C4BPA
LRRC49	TAP1	AKAP17A	C4orf51
LTA4H	TARSL2	AKAP2	C5orf45
LUZP1	TATDN2	AKAP3	C6orf10
MAFB	TCF25	AKAP4	C6orf163
MAN1C1	TCTN1	AKAP8	C6orf223
MAP7	TDRD3	AKAP8L	C6orf25
MARCKS	TGFBR2	AKIP1	C7orf31
MCOLN2	THADA	AKIRIN1	C7orf69
ME3	TMC8	AKIRIN2	C9orf131
MEIG1	TMED10	AKNA	C9orf152
MEIS2	TMEM138	AKR1A1	C9orf24
MGAT4A	TMEM57	AKR1B1	CA12
MGST2	TMEM74B	AKR1D1	CA7
MID1	TNFAIP3	AKR7A2	CABP2
MID2	TNRC6C	AKR7A3	CACNA1C
MIER1	TNS3	AKT1	CACNA1D
MLF1	TRIM37	AKT1S1	CACNA1H
MLF2	TRIM47	AKT3	CACNA2D2
MLLT11	TRIM65	AKTIP	CACNB1
MPLKIP	TSPAN17	ALAD	CACNB4
MPP1	TSPAN4	ALAS1	CACNG3
MPZL1	TTPAL	ALAS2	CACNG6
MRPL42	TYK2	ALCAM	CADM4
MRPL51	UAP1L1	ALDH16A1	CALCA
MSANTD3	UBE3B	ALDH18A1	CALD1
MSRA	USF1	ALDH1A1	CALML3
MSRB2	USP24	ALDH1A2	CAMK2B
MT1A	VARS2	ALDH1B1	CAMK4
MT2A	VAV1	ALDH1L2	CAMKK1
MX1	VIMP	ALDH3A2	CAMSAP3
MXI1	WBP1L	ALDH3B1	CAPSL
MYC	WWC3	ALDH6A1	CARD14
MYCN	ZFP36	ALDH8A1	CASKIN2
MYH10	ZNF17	ALDH9A1	CASP4
MYLIP	ZNF174	ALDOA	CASP7
MYLK	ZNF211	ALDOB	CASZ1
MYO1B	ZNF217	ALDOC	CAV3
NBEA	ZNF417	ALG1	CBFA2T3
NCEH1	ZNF434	ALG10B	CBX2
NDUFA9	ZNF564	ALG11	CBY1
NDUFAF2	ZNF816	ALG12	CCDC103
NEDD4L		ALG13	CCDC113
NEO1		ALG14	CCDC114
NEUROG2		ALG2	CCDC116
NGFRAP1		ALG3	CCDC122
NIPAL3		ALG5	CCDC129
NME7		ALG6	CCDC135
NR3C1		ALG8	CCDC147
NREP		ALG9	CCDC151
NUMB		ALKBH1	CCDC170
NUP37		ALKBH2	CCDC171
NUPL2		ALKBH3	CCDC48
OAS2		ALKBH4	CCDC57
OBFC2B		ALKBH5	CCDC7
OCIAD2		ALKBH6	CCDC71L
OGFRL1		ALKBH7	CCDC8
OSBPL8		ALKBH8	CCDC96
OSM		ALMS1	CCKAR
OVOL2		ALOX15	CCL18
P4HA1		ALOX15B	CCL4L2
PAK1		ALPI	CCNB1IP1
PAM		ALPK1	CCNJL
PANK1		ALPK2	CCR3
PARP8		ALPP	CCR5
PAWR		ALPPL2	CCR6
PBX3		ALS2	CCR7
PCSK5		ALX3	CD14
PDGFRL		ALYREF	CD180
PDP1		AMACR	CD1D
PELI1		AMBP	CD1E
PERP		AMBRA1	CD200R1
PFKM		AMD1	CD22
PFN2		AMDHD2	CD244
PHACTR2		AMFR	CD276
PHB2		AMH	CD300E
PHF15		AMICA1	CD34
PHF16		AMIGO1	CD3D
PIGC		AMIGO2	CD3G
PIK3C2B		AMIGO3	CD44
PIM1		AMMECR1	CD5
PJA1		AMMECR1L	CD79A
PKP2		AMOTL1	CD79B
PLCG2		AMOTL2	CD80
PLEKHA5		AMPD1	CD84
PLEKHB1		AMPD2	CD8A
PLOD2		AMPH	CD8B
PLS1		AMT	CDADC1
PLS3		AMY1A	CDC14A
PMEPA1		AMY2B	CDC20B
PNMA2		AMZ1	CDC27
PNPLA7		AMZ2	CDC42
PPFIBP2		ANAPC1	CDCP1
PPIC		ANAPC10	CDH11
PPM1H		ANAPC11	CDH26
PPP1R12A		ANAPC13	CDH4
PPP1R3F		ANAPC15	CDH6
PPP2R2B		ANAPC16	CDH9
PPP6C		ANAPC2	CDKL1
PRCP		ANAPC4	CDKN1A
PRDM8		ANAPC5	CDKN2A
PRELID2		ANAPC7	CDKN2C
PRICKLE1		ANG	CDX2
PRKACB		ANGEL1	CDY1
PRKCA		ANGEL2	CDY2B
PRNP		ANGPTL2	CEACAM5
PRR7		ANGPTL4	CEBPE
PRTFDC1		ANK1	CECR1
PTK2		ANK3	CECR2
PTMS		ANKAR	CECR6
PTN		ANKDD1A	CELA3A
PTP4A3		ANKFY1	CENPI
PTPDC1		ANKH	CEP104
PTPLA		ANKHD1	CEP170
PTPN12		ANKHD1-EIF4EBP3	CEP63
PTPRD		ANKLE1	CEP85L
QSOX2		ANKMY1	CES3
RAB11FIP5		ANKMY2	CETP
RAB15		ANKRA2	CFC1
RAB23		ANKRD10	CFC1B
RAB2A		ANKRD11	CFHR1
RAB31		ANKRD13A	CFHR2
RAB9B		ANKRD13B	CFHR5
RAC3		ANKRD13C	CFI
RAI14		ANKRD13D	CFP
RALB		ANKRD16	CGB1
RASGRP1		ANKRD17	CGB5
RAVER2		ANKRD18A	CGB7
RBM11		ANKRD20A1	CHD3
RBMS2		ANKRD24	CHEK2
RECK		ANKRD26	CHI3L2
RGS16		ANKRD27	CHIA
RHOB		ANKRD28	CHL1
RHOD		ANKRD29	CHMP3
RHPN2		ANKRD32	CHP2
RILPL2		ANKRD33	CHRFAM7A
RNF125		ANKRD34A	CHRNA3
RNF130		ANKRD36B	CHRNB3
RNF144A		ANKRD37	CHST5
RNF148		ANKRD39	CIB3
RNF157		ANKRD40	CIDEA
RNLS		ANKRD44	CIDEC
RPL34		ANKRD45	CILP2
RRAS2		ANKRD46	CLCA4
RUSC1		ANKRD49	CLCN5
RXRA		ANKRD50	CLDN1
S100A10		ANKRD53	CLDN17
SAP30L		ANKRD54	CLDN19
SCOC		ANKRD55	CLDN2
SDC1		ANKRD6	CLDN8
SEMA4F		ANKRD9	CLDN9
SERGEF		ANKS1A	CLEC10A
SERPINH1		ANKS3	CLEC11A
SERPINI1		ANKZF1	CLEC12A
SH3BP4		ANLN	CLEC3A
SH3RF1		ANO4	CLEC4A
SHISA2		ANO6	CLEC4E
SHISA3		ANO7	CLEC4G
SIPA1L2		ANO8	CLLU1OS
SKAP2		ANO9	CLRN1
SKP2		ANP32A	CLUL1
SLC11A2		ANP32C	CMKLR1
SLC16A10		ANP32E	CMTM1
SLC16A9		ANTXR1	CNDP1
SLC18B1		ANXA1	CNTN5
SLC25A3		ANXA11	COL11A1
SLC36A4		ANXA2	COL12A1
SLC39A14		ANXA2R	COL16A1
SLC6A15		ANXA5	COL17A1
SMAD3		ANXA6	COL18A1
SMAGP		AOC3	COL25A1
SMYD3		AP1AR	COL2A1
SNCA		AP1B1	COL4A6
SNRNP48		AP1G1	COL6A3
SNRPF		AP1G2	COL8A2
SNX10		AP1M1	COX6B2
SOCS2		AP1S1	COX8C
SORT1		AP1S2	CPEB1
SOWAHC		AP2A1	CPLX2
SOX21		AP2A2	CPLX3
SOX4		AP2B1	CPNE9
SPIRE1		AP2M1	CPT1A
SPRED2		AP2S1	CPXCR1
SRSF5		AP3B1	CPXM1
ST6GALNAC6		AP3D1	CRABP2
STAT4		AP3M1	CRELD1
STAT5B		AP3M2	CRHBP
STAT6		AP4E1	CRIP3
STEAP1		AP4M1	CRYAA
STRADB		AP4S1	CRYBA4
STRBP		AP5B1	CRYGB
STX3		AP5M1	CSDC2
STXBP1		AP5S1	CSF3
STXBP6		AP5Z1	CSH2
SUOX		APAF1	CSMD2
SURF1		APBA3	CST1
SWAP70		APBB1IP	CST4
SYNJ2BP		APBB3	CT45A4
TCEAL1		APCDD1	CT45A6
TCEAL3		APCS	CT47A1
TCEAL4		APEH	CTAG2
TDRD7		APEX1	CTAGE5
TEAD4		APEX2	CTBP2
TEX14		APH1A	CTGF
TEX9		APH1B	CTLA4
TGFA		API5	CTSW
TGFBR3		APIP	CUL4A
TGIF1		APLN	CXCL1
THAP10		APLP1	CXCL13
TIGD2		APOA1BP	CXCL16
TMEM106C		APOBEC3B	CXCL3
TMEM158		APOBEC3C	CXCL6
TMEM161B		APOBEC3F	CXCR1
TMEM237		APOBEC3G	CXorf1
TMEM245		APOC1	CXorf27
TMEM51		APOF	CXorf59
TMEM99		APOL1	CXXC11
TMSB15A		APOL2	CYFIP1
TMSB15B		APOL3	CYP17A1
TNK2		APOL6	CYP26B1
TP53I3		APOLD1	CYP2A13
TPK1		APOM	CYP2C8
TPM1		APOO	CYP3A4
TRIM32		APOPT1	CYP4B1
TRIT1		APP	CYP4X1
TROAP		APPBP2	CYP4Z1
TSKU		APPL1	CYP7B1
TSPAN7		APRT	CYP8B1
TSPAN9		APTX	CYR61
TSR2		AQP1	CYS1
TST		AQP12A	DACT1
TUBB2B		AQP3	DAO
UBD		AQP6	DARC
UBE2E1		AQR	DBX1
UBTD1		AR	DCAF12L1
UGT8		ARAF	DCAF12L2
USP3		ARAP1	DCAF4L2
VASH2		ARAP2	DCN
WAC		ARC	DDI1
WASF3		ARCN1	DDI2
WHSC1		ARF1	DDR1
WLS		ARF4	DDX25
WNT10A		ARF5	DEFB1
XRCC6BP1		ARF6	DEFB103A
YEATS4		ARFGAP1	DEFB105A
ZAK		ARFGAP2	DEFB108B
ZCCHC24		ARFGAP3	DEGS2
ZDHHC15		ARFGEF1	DENND1B
ZHX2		ARFGEF2	DENND3
ZNF165		ARFIP1	DGKZ
ZNF358		ARFIP2	DHRS12
ZNF395		ARFRP1	DHRS2
ZNF503		ARG2	DHX57
ZNF532		ARGLU1	DIP2A
ZNF622		ARHGAP1	DIRAS1
ZYX		ARHGAP10	DIRAS3
		ARHGAP11A	DKK2
		ARHGAP11B	DKK3
		ARHGAP12	DKKL1
		ARHGAP15	DLEC1
		ARHGAP17	DLG5
		ARHGAP18	DLGAP1
		ARHGAP19	DLK1
		ARHGAP24	DLX6
		ARHGAP25	DMD
		ARHGAP26	DMKN
		ARHGAP27	DMRTA2
		ARHGAP32	DMRTC2
		ARHGAP36	DNAH1
		ARHGAP39	DNAH12
		ARHGAP4	DNAH9
		ARHGAP44	DNAJB2
		ARHGAP9	DNAJB5
		ARHGDIA	DNAJB7
		ARHGDIG	DNAJC28
		ARHGEF1	DNASE2B
		ARHGEF10L	DNMT3B
		ARHGEF11	DNMT3L
		ARHGEF12	DOC2A
		ARHGEF15	DPEP3
		ARHGEF16	DPP6
		ARHGEF17	DPP8
		ARHGEF18	DPPA3
		ARHGEF19	DPPA4
		ARHGEF2	DPT
		ARHGEF25	DPYS
		ARHGEF26	DQX1
		ARHGEF3	DRD2
		ARHGEF40	DRD3
		ARHGEF7	DSC1
		ARHGEF9	DSC3
		ARID1A	DSG1
		ARID2	DSP
		ARID3A	DTWD1
		ARID3B	DTX1
		ARID3C	DUSP13
		ARID4A	DUX2
		ARID4B	DYNLT3
		ARID5A	DYRK1A
		ARIH1	DZIP3
		ARIH2	EBF1
		ARL13B	ECEL1
		ARL15	ECM1
		ARL16	EDA2R
		ARL17B	EDARADD
		ARL2	EDEM3
		ARL2BP	EDIL3
		ARL3	EDN3
		ARL4A	EEPD1
		ARL4C	EFCAB6
		ARL5A	EFHA2
		ARL5B	EFHD1
		ARL6	EFNA3
		ARL6IP1	EGF
		ARL6IP4	EGFR
		ARL6IP5	EGR3
		ARL6IP6	EHD2
		ARL8B	EID3
		ARMC1	EIF2B4
		ARMC10	EIF4G1
		ARMC5	ELAVL4
		ARMC6	ELF5
		ARMC8	ELL3
		ARMC9	ELN
		ARMCX2	ELOVL3
		ARMCX3	EMILIN3
		ARMCX5	EML5
		ARMCX6	ENDOU
		ARNT	ENKUR
		ARNTL	ENTPD8
		ARPC1A	EPAS1
		ARPC1B	EPB41L1
		ARPC2	EPHA3
		ARPC3	EPHA5
		ARPC4	EPHA6
		ARPC5	EPM2A
		ARPP19	EPPK1
		ARRB1	EPS8L1
		ARRB2	EPS8L3
		ARRDC1	EPX
		ARRDC2	ERBB2
		ARRDC3	ERCC6
		ARSA	EREG
		ARSB	ERV3-1
		ARSG	ESF1
		ARSK	ESR2
		ART1	ESRRB
		ART4	ESRRG
		ARV1	EVI2A
		ARX	EVI2B
		AS3MT	EVX1
		ASAH1	EXD1
		ASAH2B	EXO1
		ASAP1	EXOC6
		ASAP2	EYA1
		ASAP3	F11
		ASB10	F9
		ASB11	FABP3
		ASB12	FABP4
		ASB13	FAM109B
		ASB16	FAM110C
		ASB2	FAM115C
		ASB3	FAM120C
		ASB6	FAM124B
		ASB7	FAM126B
		ASCC2	FAM132A
		ASCC3	FAM13A
		ASF1A	FAM150B
		ASF1B	FAM151B
		ASGR1	FAM162B
		ASH1L	FAM163B
		ASH2L	FAM166A
		ASIC1	FAM168A
		ASIC3	FAM181A
		ASL	FAM186B
		ASMTL	FAM187B
		ASNS	FAM190A
		ASNSD1	FAM19A5
		ASPHD2	FAM212B
		ASPM	FAM218A
		ASPSCR1	FAM26D
		ASRGL1	FAM43B
		ASS1	FAM47C
		ASTE1	FAM53A
		ASTN2	FAM69C
		ASUN	FAM73A
		ASXL1	FAM75D1
		ASXL2	FAM83C
		ATAD1	FAM92B
		ATAD2	FAM98B
		ATAD3A	FAM9B
		ATAD3B	FANK1
		ATAD3C	FASLG
		ATE1	FAT4
		ATF1	FAXC
		ATF2	FBLIM1
		ATF3	FBLN1
		ATF4	FBLN2
		ATF5	FBLN7
		ATF6	FBN3
		ATF6B	FBXL14
		ATF7	FBXO17
		ATF7IP	FBXO18
		ATG10	FBXO2
		ATG12	FBXO25
		ATG13	FBXO32
		ATG14	FBXO36
		ATG16L1	FBXO4
		ATG16L2	FBXO44
		ATG2A	FBXW10
		ATG2B	FBXW11
		ATG3	FBXW7
		ATG4A	FBXW8
		ATG4B	FCER2
		ATG4D	FCGR1A
		ATG5	FCGR1B
		ATG7	FCGR2A
		ATG9A	FCGR2B
		ATHL1	FCGR3A
		ATIC	FCHSD1
		ATL1	FCN2
		ATL2	FCN3
		ATL3	FCRL2
		ATMIN	FCRL5
		ATN1	FETUB
		ATOX1	FEV
		ATP10A	FEZ1
		ATP10D	FEZF2
		ATP11B	FGB
		ATP11C	FGD2
		ATP13A1	FGD4
		ATP13A2	FGF1
		ATP1B2	FGF11
		ATP1B3	FGF3
		ATP2A2	FGF5
		ATP2A3	FGF6
		ATP2B1	FGG
		ATP2B4	FHDC1
		ATP2C1	FHL5
		ATP5A1	FIGF
		ATP5B	FIGLA
		ATP5C1	FIGN
		ATP5D	FILIP1
		ATP5F1	FKBP10
		ATP5G1	FKTN
		ATP5G2	FLJ43860
		ATP5G3	FLT3
		ATP5H	FMO5
		ATP5I	FN1
		ATP5J	FNDC9
		ATP5J2	FOLR2
		ATP5L	FOXB2
		ATP5O	FOXD3
		ATP5S	FOXD4L2
		ATP5SL	FOXE3
		ATP6AP1	FRA10AC1
		ATP6AP1L	FRG2
		ATP6AP2	FRMD5
		ATP6V0A1	FRMPD2
		ATP6V0A2	FRS2
		ATP6V0B	FRY
		ATP6V0D1	FRYL
		ATP6V0D2	FSHB
		ATP6V0E1	FSIP1
		ATP6V0E2	FSIP2
		ATP6V1A	FSTL1
		ATP6V1B1	FUT1
		ATP6V1B2	FUT3
		ATP6V1C1	FUT5
		ATP6V1D	FXYD1
		ATP6V1E1	FXYD2
		ATP6V1E2	FZD10
		ATP6V1F	FZD5
		ATP6V1G2	G6PC2
		ATP7A	GAB1
		ATP7B	GAB2
		ATP8A1	GAB3
		ATP8A2	GABRA3
		ATP8B1	GABRA6
		ATP8B2	GABRP
		ATP8B4	GAD2
		ATP9B	GAGE12I
		ATPAF1	GAGE5
		ATPAF2	GAGE6
		ATPBD4	GAL3ST4
		ATPIF1	GALNT7
		ATR	GALNT8
		ATRIP	GALNTL1
		ATRN	GALNTL6
		ATRX	GALR2
		ATXN1	GAP43
		ATXN10	GAPT
		ATXN2	GAS2
		ATXN2L	GAS2L1
		ATXN3	GAS7
		ATXN7L2	GCC2
		ATXN7L3	GCG
		AUH	GCNT1
		AUP1	GDF1
		AURKA	GDF5
		AURKAIP1	GDNF
		AURKB	GDPD4
		AUTS2	GDPGP1
		AVEN	GEMIN7
		AVIL	GEN1
		AVL9	GFAP
		AVPI1	GFRAL
		AXIN1	GGT5
		AXIN2	GGT7
		AZGP1	GGTLC1
		AZI1	GH2
		AZI2	GHRHR
		AZIN1	GIMAP7
		B2M	GIP
		B3GALNT2	GJA3
		B3GALT6	GJA8
		B3GALTL	GJC2
		B3GAT1	GKN1
		B3GAT3	GLI2
		B3GNT1	GLIPR1L1
		B3GNT2	GLOD5
		B3GNT3	GLT8D1
		B3GNT8	GLYAT
		B3GNTL1	GMPR
		B4GALNT1	GNAO1
		B4GALT1	GNG12
		B4GALT2	GNPDA2
		B4GALT3	GOLGA6B
		B4GALT4	GOLGA7
		B4GALT5	GON4L
		B4GALT7	GP5
		B9D1	GP6
		B9D2	GPD2
		BAALC	GPER
		BABAM1	GPIHBP1
		BACH2	GPM6A
		BAD	GPR1
		BAG1	GPR101
		BAG3	GPR143
		BAG4	GPR150
		BAG5	GPR155
		BAG6	GPR156
		BAGE	GPR158
		BAGE5	GPR176
		BAHD1	GPR179
		BAIAP2	GPR182
		BAK1	GPR20
		BAMBI	GPR21
		BANF1	GPR50
		BANP	GPR6
		BAP1	GPR78
		BARD1	GPR84
		BARX1	GPR87
		BARX2	GPR97
		BASP1	GPRASP1
		BATF	GRAMD1C
		BATF2	GRAP
		BAX	GRASP
		BAZ1A	GRB14
		BAZ2B	GRB7
		BBC3	GREB1
		BBS1	GREM1
		BBS10	GRHL2
		BBS12	GRIA1
		BBS2	GRIA2
		BBS4	GRIA3
		BBS5	GRIA4
		BBS7	GRIK1
		BBS9	GRIK2
		BBX	GRIK3
		BCAN	GRIK5
		BCAP29	GRIN2B
		BCAP31	GRK4
		BCAS2	GRM7
		BCAS3	GRP
		BCAS4	GRTP1
		BCAT1	GSC
		BCAT2	GSDMA
		BCCIP	GSG1
		BCDIN3D	GSN
		BCHE	GSTA3
		BCKDHA	GSTM5
		BCKDHB	GSTT2B
		BCKDK	GTDC1
		BCL10	GTF2A1L
		BCL11A	GTF2IRD2B
		BCL2	GTSF1L
		BCL2A1	GUCA2B
		BCL2L1	GUCY2D
		BCL2L11	GUCY2F
		BCL2L12	GYPE
		BCL2L13	GZMA
		BCL2L2	H2AFB1
		BCL3	H6PD
		BCL6B	HAMP
		BCL7A	HAO1
		BCL7B	HAO2
		BCL7C	HAPLN2
		BCL9	HAUS3
		BCLAF1	HBA2
		BCOR	HBEGF
		BCORL1	HBM
		BCR	HBS1L
		BCS1L	HCAR3
		BDH1	HDLBP
		BDNF	HECW1
		BDP1	HELT
		BECN1	HEMGN
		BEGAIN	HEPACAM
		BEND3	HIF3A
		BEND4	HIST1H1A
		BEND6	HIST1H1B
		BEND7	HIST1H2BO
		BEST3	HIST1H3I
		BEST4	HIST1H4A
		BET1	HIST3H2A
		BET1L	HKDC1
		BEX2	HMGA1
		BEX5	HMGCS2
		BFAR	HMHB1
		BGLAP	HNF4A
		BGN	HOMEZ
		BHLHA15	HOXA1
		BHLHB9	HOXA7
		BHLHE40	HOXB4
		BHLHE41	HOXD10
		BICD1	HOXD4
		BICD2	HPCAL4
		BID	HPD
		BIK	HPGD
		BIN1	HPR
		BIN2	HSD11B1
		BIN3	HSD3B1
		BIRC2	HSD3B2
		BIRC3	HSPA13
		BIRC5	HSPD1
		BIRC6	HTR1D
		BIRC7	HTR2B
		BLCAP	HTR3A
		BLM	HTR3B
		BLMH	HTR3C
		BLOC1S1	HUS1
		BLOC1S2	HVCN1
		BLVRA	HYAL4
		BLVRB	HYDIN
		BLZF1	IBSP
		BMF	ICAM4
		BMI1	ICAM5
		BMP1	ICK
		BMP2	IFIT1
		BMP2K	IFIT3
		BMP3	IFNA14
		BMP4	IFNA21
		BMP5	IFNA4
		BMP6	IFNW1
		BMP8B	IFT80
		BMS1	IFT81
		BNC1	IGF2
		BNIP1	IGFBP1
		BNIP2	IGFBPL1
		BNIP3	IGLL1
		BNIP3L	IGSF1
		BNIPL	IGSF9
		BOD1	IL17RC
		BOK	IL17RD
		BOLA1	IL18BP
		BOLA2	IL18RAP
		BOLA3	IL1B
		BOLL	IL1RN
		BOP1	IL20RA
		BORA	IL21R
		BPGM	IL31RA
		BPHL	IL33
		BPNT1	IL36B
		BPTF	IL36RN
		BRAF	IL3RA
		BRAP	IL5RA
		BRAT1	IL8
		BRCA1	ILDR1
		BRCA2	INPP4B
		BRCC3	INSC
		BRD1	INSL5
		BRD2	INSRR
		BRD3	INTU
		BRD4	INVS
		BRD7	IRX2
		BRD9	IRX6
		BRE	ISLR
		BRF1	ISM2
		BRF2	ITGA6
		BRI3	ITGA7
		BRI3BP	ITGA9
		BRIX1	ITGB4
		BRK1	ITGBL1
		BRMS1	ITIH1
		BROX	ITIH2
		BRP44	ITIH3
		BRP44L	ITIH5
		BRPF1	ITSN1
		BRPF3	IVL
		BRSK1	IZUMO4
		BRWD1	JAK3
		BRWD3	JAKMIP1
		BSCL2	JMJD6
		BSDC1	JPH2
		BSG	KALRN
		BSND	KCNAB1
		BST2	KCND1
		BTAF1	KCND3
		BTBD1	KCNE1L
		BTBD10	KCNG2
		BTBD16	KCNG3
		BTBD3	KCNH2
		BTBD6	KCNH6
		BTBD7	KCNIP2
		BTBD9	KCNJ13
		BTD	KCNJ15
		BTF3	KCNJ5
		BTF3L4	KCNJ6
		BTG1	KCNK17
		BTG2	KCNK6
		BTG3	KCNK7
		BTG4	KCNK9
		BTLA	KCNN1
		BTN2A1	KCNN3
		BTN2A2	KCNQ2
		BTN3A1	KCTD7
		BTN3A2	KDM1B
		BTN3A3	KDM2B
		BTNL2	KEAP1
		BTNL9	KIAA0825
		BTRC	KIAA0895L
		BUB1	KIAA0930
		BUB1B	KIAA1210
		BUB3	KIAA1274
		BUD13	KIAA1614
		BUD31	KIAA1755
		BVES	KIAA1967
		BYSL	KIF2B
		BZRAP1	KIF5A
		BZW1	KIFC3
		BZW2	KIR2DL4
		C10orf10	KIR2DS4
		C10orf114	KLC4
		C10orf116	KLF4
		C10orf118	KLF7
		C10orf12	KLHDC8A
		C10orf125	KLHDC8B
		C10orf137	KLHL15
		C10orf2	KLHL32
		C10orf32	KLHL38
		C10orf35	KLK11
		C10orf46	KLK2
		C10orf55	KLK3
		C10orf57	KLRC2
		C10orf76	KLRC3
		C10orf88	KLRC4
		C10orf95	KNDC1
		C11orf1	KRBA2
		C11orf10	KREMEN1
		C11orf16	KRT12
		C11orf2	KRT15
		C11orf24	KRT17
		C11orf30	KRT20
		C11orf31	KRT3
		C11orf35	KRT34
		C11orf41	KRT36
		C11orf45	KRT37
		C11orf46	KRT6B
		C11orf48	KRT72
		C11orf49	KRT83
		C11orf54	KRT84
		C11orf57	KRT86
		C11orf58	KRTAP1-5
		C11orf63	KRTAP10-4
		C11orf65	KRTAP11-1
		C11orf67	KRTAP12-2
		C11orf68	KRTAP19-7
		C11orf71	KRTAP20-2
		C11orf73	KRTAP23-1
		C11orf80	KRTAP3-2
		C11orf82	KRTAP4-12
		C11orf84	KRTAP4-7
		C12orf10	KRTAP5-1
		C12orf23	KRTAP5-11
		C12orf26	KRTAP5-9
		C12orf29	KRTAP6-2
		C12orf35	KSR1
		C12orf4	KYNU
		C12orf43	L3MBTL3
		C12orf45	LACE1
		C12orf5	LAMA2
		C12orf52	LAMB2
		C12orf57	LBR
		C12orf60	LCA5L
		C12orf65	LCE1F
		C12orf66	LCK
		C12orf68	LCLAT1
		C12orf76	LCN1
		C14orf1	LCN12
		C14orf101	LCN2
		C14orf102	LCP2
		C14orf118	LDB3
		C14orf119	LDHAL6A
		C14orf126	LDLRAD1
		C14orf129	LEKR1
		C14orf133	LEPR
		C14orf135	LGALS7B
		C14orf142	LGALS8
		C14orf149	LGALS9B
		C14orf166	LGR5
		C14orf166B	LGR6
		C14orf169	LHCGR
		C14orf180	LHFPL4
		C14orf2	LHX1
		C14orf28	LILRA3
		C14orf43	LILRA6
		C14orf45	LILRB4
		C14orf79	LIMS2
		C14orf93	LIN28B
		C15orf23	LINGO4
		C15orf29	LIPF
		C15orf39	LIPK
		C15orf40	LIX1
		C15orf42	LMF1
		C15orf43	LMO2
		C15orf57	LMOD2
		C15orf59	LNPEP
		C15orf63	LOXHD1
		C16orf13	LPA
		C16orf3	LPAR6
		C16orf48	LRCH2
		C16orf5	LRP1
		C16orf53	LRP12
		C16orf54	LRR1
		C16orf57	LRRC19
		C16orf58	LRRC29
		C16orf59	LRRC34
		C16orf7	LRRC37A2
		C16orf70	LRRC43
		C16orf72	LRRC48
		C16orf79	LRRC71
		C16orf80	LRRC73
		C16orf86	LRRCC1
		C16orf87	LRRK2
		C16orf88	LRRN2
		C16orf89	LRRN3
		C16orf91	LRRN4
		C16orf93	LRRTM3
		C17orf101	LRSAM1
		C17orf39	LSR
		C17orf47	LST1
		C17orf48	LTA
		C17orf49	LURAP1
		C17orf53	LY6G5B
		C17orf56	LY6G6D
		C17orf58	LY6G6F
		C17orf59	LY6H
		C17orf61	LYPD1
		C17orf64	LYPD5
		C17orf65	LYZL6
		C17orf67	LZTS1
		C17orf74	MAB21L3
		C17orf75	MACROD2
		C17orf79	MAD2L1BP
		C17orf80	MAFK
		C17orf81	MAGEA1
		C17orf90	MAGEA4
		C17orf97	MAGEA5
		C18orf21	MAGEA6
		C18orf25	MAGEA9B
		C18orf26	MAGEB2
		C18orf32	MAGEB6
		C18orf54	MAGEC1
		C18orf56	MAGED1
		C18orf8	MAGI1
		C19orf10	MAGIX
		C19orf12	MAL
		C19orf21	MAML2
		C19orf24	MAOB
		C19orf25	MAP3K3
		C19orf26	MAP3K9
		C19orf29	MAPK10
		C19orf40	MAPK7
		C19orf42	MAPK8
		C19orf43	MAPK8IP3
		C19orf44	MARCH2
		C19orf48	MARCH8
		C19orf52	MARCO
		C19orf53	MARK4
		C19orf54	MARVELD3
		C19orf6	MAS1L
		C19orf66	MASP1
		C19orf70	MAST1
		C19orf73	MATK
		C19orf80	MBD2
		C1D	MBNL1
		C1GALT1	MBNL3
		C1GALT1C1	MCAM
		C1orf105	MCF2
		C1orf109	MCF2L2
		C1orf111	MDH1B
		C1orf112	MDK
		C1orf114	MECOM
		C1orf122	MED17
		C1orf123	MED31
		C1orf124	MEF2BNB-MEF2B
		C1orf131	MEFV
		C1orf135	MEI1
		C1orf144	MEIS2
		C1orf159	MEIS3
		C1orf173	MEOX1
		C1orf182	MESDC2
		C1orf187	MESP2
		C1orf198	METTL17
		C1orf21	METTL21B
		C1orf212	MFI2
		C1orf216	MFSD9
		C1orf27	MGAM
		C1orf31	MGAT4C
		C1orf35	MGLL
		C1orf38	MID2
		C1orf43	MINA
		C1orf50	MINOS1
		C1orf51	MKNK1
		C1orf52	MLC1
		C1orf53	MLLT1
		C1orf54	MLLT10
		C1orf55	MLXIPL
		C1orf56	MMP20
		C1orf63	MMP27
		C1orf74	MMP28
		C1orf85	MMP7
		C1orf86	MOCS2
		C1orf88	MOGAT2
		C1orf9	MORN3
		C1orf96	MPL
		C1QBP	MPP7
		C1QL2	MPPED1
		C1QTNF4	MPZ
		C1QTNF5	MPZL2
		C1QTNF8	MRAS
		C1QTNF9B	MRC1
		C1R	MRGPRD
		C1RL	MRGPRX2
		C2	MRPL39
		C20orf11	MRPS12
		C20orf111	MRPS18C
		C20orf118	MRVI1
		C20orf196	MS4A13
		C20orf20	MS4A6A
		C20orf24	MS4A7
		C20orf27	MSI1
		C20orf3	MSMO1
		C20orf4	MSR1
		C20orf43	MSTN
		C20orf72	MT1B
		C20orf94	MT1H
		C20orf96	MTERFD3
		C21orf2	MTFMT
		C21orf33	MTIF2
		C21orf56	MTMR2
		C21orf59	MTMR8
		C21orf91	MTRR
		C22orf13	MTSS1
		C22orf23	MUC1
		C22orf25	MUC13
		C22orf26	MUC2
		C22orf29	MUC4
		C22orf32	MUT
		C22orf39	MYBPC3
		C22orf40	MYH14
		C2CD2	MYH6
		C2CD2L	MYL1
		C2CD3	MYL2
		C2orf15	MYL5
		C2orf18	MYL7
		C2orf27A	MYL9
		C2orf28	MYO15A
		C2orf29	MYO1E
		C2orf42	MYOG
		C2orf43	MYOM3
		C2orf44	MYOT
		C2orf47	MYOZ3
		C2orf48	N4BP2L2
		C2orf49	NAALAD2
		C2orf50	NAALADL2
		C2orf56	NACA2
		C2orf63	NANOS2
		C2orf65	NANOS3
		C2orf68	NAT8
		C2orf69	NAV2
		C2orf71	NAV3
		C2orf76	NBL1
		C2orf77	NCCRP1
		C3orf17	NCKAP5
		C3orf19	NCOR2
		C3orf22	NDOR1
		C3orf23	NDRG4
		C3orf26	NDUFC2
		C3orf33	NDUFS6
		C3orf35	NEB
		C3orf37	NECAB2
		C3orf38	NEK11
		C3orf52	NEK8
		C3orf62	NEK9
		C3orf67	NEU4
		C3orf72	NEUROD4
		C3orf75	NEUROG1
		C4A	NF2
		C4BPB	NFASC
		C4orf27	NGFR
		C4orf29	NHLH2
		C4orf3	NID1
		C4orf33	NIPAL1
		C4orf34	NIPAL4
		C4orf36	NIPSNAP3B
		C4orf46	NKIRAS2
		C5	NKX2-8
		C5orf15	NKX6-2
		C5orf20	NKX6-3
		C5orf22	NLRC3
		C5orf24	NLRC4
		C5orf28	NLRP3
		C5orf30	NLRP5
		C5orf34	NLRP6
		C5orf38	NMNAT2
		C5orf42	NMS
		C5orf43	NNAT
		C5orf44	NOBOX
		C5orf45	NOL4
		C5orf51	NOS1AP
		C5orf54	NOS3
		C6	NOTCH3
		C6orf1	NPBWR2
		C6orf106	NPDC1
		C6orf108	NPFFR1
		C6orf120	NPFFR2
		C6orf130	NPHP1
		C6orf136	NPM1
		C6orf162	NPPB
		C6orf165	NPPC
		C6orf170	NPSR1
		C6orf203	NR1D1
		C6orf211	NR1H4
		C6orf222	NR1I2
		C6orf25	NR1I3
		C6orf47	NR4A2
		C6orf48	NRF1
		C6orf57	NRG1
		C6orf62	NRIP3
		C6orf70	NRN1
		C6orf72	NRP1
		C6orf89	NRXN1
		C7orf10	NRXN3
		C7orf25	NT5DC3
		C7orf26	NTM
		C7orf29	NTNG2
		C7orf43	NTRK1
		C7orf44	NTRK2
		C7orf45	NTSR1
		C7orf49	NUB1
		C7orf50	NUPR1
		C7orf53	NVL
		C7orf55	NXF5
		C7orf58	NXNL1
		C7orf59	NYAP2
		C8G	OCLM
		C8orf33	ODAM
		C8orf34	ODF2L
		C8orf37	ODF3B
		C8orf40	ODF3L1
		C8orf44	OLA1
		C8orf58	OLFM4
		C8orf59	OLFML3
		C8orf76	OLR1
		C8orf82	ONECUT1
		C9orf100	OPTC
		C9orf106	OR10A6
		C9orf114	OR10H4
		C9orf116	OR10H5
		C9orf117	OR10J1
		C9orf123	OR11G2
		C9orf131	OR11H4
		C9orf142	OR13C9
		C9orf16	OR1E2
		C9orf163	OR1I1
		C9orf24	OR1J1
		C9orf3	OR1J4
		C9orf37	OR1S2
		C9orf41	OR2A1
		C9orf43	OR2A25
		C9orf64	OR2G3
		C9orf66	OR2L8
		C9orf72	OR2M2
		C9orf78	OR2T1
		C9orf80	OR2T33
		C9orf85	OR2T35
		C9orf86	OR2T6
		C9orf89	OR2T8
		C9orf9	OR3A1
		C9orf91	OR3A2
		CA11	OR4C11
		CA13	OR4C13
		CA4	OR4C3
		CA5B	OR4C45
		CA6	OR4D10
		CA8	OR4D2
		CA9	OR4D5
		CAAP1	OR4F21
		CAB39	OR4F5
		CAB39L	OR4K13
		CABIN1	OR4K14
		CABLES1	OR4K15
		CABLES2	OR4K17
		CABP7	OR4K2
		CACFD1	OR4L1
		CACNA1B	OR4Q3
		CACNA2D2	OR51A7
		CACNB1	OR51B5
		CACNG8	OR51I1
		CACYBP	OR51M1
		CAD	OR52R1
		CADM1	OR56A4
		CADPS	OR5B21
		CAGE1	OR5D16
		CALB2	OR5F1
		CALCOCO1	OR5L2
		CALCOCO2	OR5M8
		CALHM1	OR5P2
		CALM1	OR5W2
		CALM2	OR6F1
		CALM3	OR6S1
		CALML4	OR7E24
		CALML5	OR7G1
		CALN1	OR7G2
		CALR	OR8B12
		CALU	OR8H1
		CAMK1	OR8J3
		CAMK1D	OR8K5
		CAMK1G	OR9A2
		CAMK2B	OR9A4
		CAMK2D	OR9I1
		CAMK2G	OSBPL1A
		CAMK2N1	OTOGL
		CAMK2N2	OTOP3
		CAMKK2	OTOR
		CAMKMT	OTUD4
		CAMKV	OTUD6A
		CAMLG	OTUD7A
		CAMSAP1	OTX1
		CAMSAP2	OVCH1
		CAMTA1	OXGR1
		CAND1	OXT
		CAND2	P2RX2
		CANT1	P2RX3
		CAP1	P2RX6
		CAPG	P2RY4
		CAPN1	P2RY6
		CAPN10	P4HA1
		CAPN11	P4HA2
		CAPN12	PABPN1L
		CAPN2	PACRG
		CAPN3	PADI3
		CAPN7	PAEP
		CAPNS1	PAIP1
		CAPRIN1	PAIP2B
		CAPRIN2	PAK4
		CAPS	PALM
		CAPZA1	PALM2
		CAPZA2	PALMD
		CAPZB	PAPL
		CARD11	PAQR5
		CARD16	PARP15
		CARD8	PARP9
		CARD9	PAX2
		CARHSP1	PAX3
		CARKD	PAX4
		CARM1	PAX8
		CARNS1	PC
		CARS2	PCDH1
		CARTPT	PCDH11X
		CASC3	PCDH19
		CASC4	PCDHA1
		CASC5	PCDHA13
		CASD1	PCDHA6
		CASP1	PCDHA9
		CASP10	PCDHAC2
		CASP2	PCDHB10
		CASP4	PCDHB9
		CASP6	PCDHGA1
		CASP7	PCDHGA2
		CASP8	PCDHGB1
		CASP9	PCDHGB2
		CASZ1	PCDHGC4
		CAT	PCDP1
		CATSPER2	PCNXL2
		CATSPER3	PCSK6
		CAV1	PDC
		CAV2	PDE11A
		CBFA2T2	PDE3A
		CBFB	PDE4DIP
		CBL	PDE6A
		CBLB	PDE7A
		CBLC	PDE8A
		CBLL1	PDE9A
		CBLN3	PDGFB
		CBR1	PDGFD
		CBR3	PDHA2
		CBR4	PDIA3
		CBS	PDPK1
		CBWD1	PDPN
		CBWD5	PDZD3
		CBX1	PEAR1
		CBX3	PEBP4
		CBX4	PEG10
		CBX5	PEMT
		CBX6	PEX11G
		CBX7	PFKFB2
		CBX8	PFN3
		CC2D1A	PGM5
		CC2D1B	PHEX
		CCAR1	PHF12
		CCBE1	PHF20L1
		CCBL1	PHF21B
		CCBL2	PHF6
		CCDC101	PHF7
		CCDC102A	PHF8
		CCDC104	PHKG1
		CCDC106	PHOX2B
		CCDC107	PHYHIPL
		CCDC108	PI16
		CCDC109B	PI3
		CCDC11	PIGP
		CCDC110	PIK3R1
		CCDC111	PIKFYVE
		CCDC112	PITX3
		CCDC115	PIWIL1
		CCDC117	PKD1L1
		CCDC12	PKDREJ
		CCDC120	PKIB
		CCDC121	PKNOX2
		CCDC124	PKP1
		CCDC125	PLA2G10
		CCDC126	PLA2G2A
		CCDC127	PLA2G2D
		CCDC130	PLA2G2E
		CCDC132	PLA2G2F
		CCDC134	PLA2G4D
		CCDC136	PLA2G6
		CCDC137	PLAC4
		CCDC138	PLAC8L1
		CCDC14	PLBD1
		CCDC140	PLCXD2
		CCDC142	PLEC
		CCDC146	PLEK2
		CCDC15	PLEKHA4
		CCDC150	PLEKHA8
		CCDC167	PLEKHG3
		CCDC18	PLEKHG5
		CCDC22	PLEKHG7
		CCDC23	PLEKHH1
		CCDC24	PLN
		CCDC25	PLP1
		CCDC27	PLVAP
		CCDC28A	PLXDC1
		CCDC28B	PLXNB1
		CCDC3	PLXNB2
		CCDC33	PLXND1
		CCDC34	PMFBP1
		CCDC36	PML
		CCDC41	PMP22
		CCDC43	PNCK
		CCDC47	PNLIP
		CCDC50	POF1B
		CCDC51	POFUT1
		CCDC53	POLI
		CCDC56	POLR2M
		CCDC58	POLR3G
		CCDC6	POM121L12
		CCDC60	POMC
		CCDC61	PON1
		CCDC62	POPDC3
		CCDC63	POTEA
		CCDC66	POTEB
		CCDC68	POTEF
		CCDC70	POU2F3
		CCDC71	POU3F4
		CCDC74A	POU5F1
		CCDC74B	POU5F2
		CCDC75	PPARG
		CCDC80	PPIE
		CCDC81	PPIL3
		CCDC84	PPM1N
		CCDC85B	PPP1R12B
		CCDC86	PPP1R27
		CCDC88A	PPP1R32
		CCDC88B	PPP1R42
		CCDC9	PPP1R8
		CCDC90A	PPP2R2B
		CCDC90B	PPP2R3A
		CCDC91	PPP2R4
		CCDC92	PPP6R2
		CCDC94	PRAMEF19
		CCDC97	PRAMEF4
		CCDC99	PRB1
		CCL13	PRB2
		CCL16	PRB3
		CCL19	PRB4
		CCL20	PRDM14
		CCL21	PRDM15
		CCL23	PRDM16
		CCL25	PRDM2
		CCL26	PRELP
		CCL28	PREX1
		CCL3	PRH2
		CCL3L1	PRIMA1
		CCL3L3	PRKACB
		CCL5	PRKAR1A
		CCM2	PRKAR2B
		CCNA1	PROCA1
		CCNA2	PROCR
		CCNB1	PRODH2
		CCNB1IP1	PROKR2
		CCNB2	ProSAPiP1
		CCNB3	PRPH2
		CCNC	PRPS1L1
		CCND2	PRRG2
		CCND3	PRSS1
		CCNDBP1	PRSS12
		CCNE1	PRSS21
		CCNF	PRSS37
		CCNG1	PRSS45
		CCNG2	PRSS55
		CCNH	PRSS57
		CCNI	PRSS8
		CCNI2	PRUNE2
		CCNL1	PRX
		CCNL2	PRY2
		CCNO	PSD3
		CCNT1	PSEN1
		CCNT2	PSG6
		CCNY	PSMF1
		CCNYL1	PSPN
		CCP110	PTCH2
		CCPG1	PTER
		CCR1	PTGER3
		CCR9	PTGFRN
		CCRN4L	PTGS1
		CCS	PTGS2
		CCT2	PTH1R
		CCT3	PTH2R
		CCT4	PTK2B
		CCT5	PTPN20B
		CCT6A	PTPN7
		CCT6B	PTPRU
		CCT7	PTPRZ1
		CCT8	PVALB
		CCZ1	PXDN
		CCZ1B	PYHIN1
		CD151	PYROXD2
		CD160	PZP
		CD164	RAB11FIP4
		CD1C	RAB20
		CD1E	RAB27B
		CD200	RAB32
		CD27	RAB37
		CD28	RAB38
		CD2AP	RAB3A
		CD2BP2	RAB3B
		CD300LG	RAB3D
		CD302	RAB41
		CD320	RAB42
		CD36	RAC1
		CD3EAP	RAD17
		CD47	RADIL
		CD48	RAET1E
		CD52	RAI2
		CD58	RAPSN
		CD59	RARA
		CD68	RARRES2
		CD70	RASA1
		CD72	RASGEF1C
		CD81	RASGRF1
		CD83	RASGRP2
		CD86	RASL10A
		CD99	RBFOX1
		CD99L2	RBL1
		CDA	RBM19
		CDAN1	RBM41
		CDC123	RBP2
		CDC16	RBP7
		CDC20	RBPMS
		CDC23	RCAN2
		CDC25A	RCOR2
		CDC25B	RD3
		CDC25C	REG3A
		CDC34	REM1
		CDC37	RENBP
		CDC37L1	RESP18
		CDC40	RET
		CDC42	RETNLB
		CDC42BPA	RFC5
		CDC42BPB	RFX2
		CDC42EP1	RFX3
		CDC42EP2	RFX6
		CDC42EP3	RGS13
		CDC42EP4	RGS3
		CDC42SE1	RGS5
		CDC42SE2	RGS7BP
		CDC45	RGS8
		CDC5L	RHBDL3
		CDC6	RHOF
		CDC7	RHOXF2B
		CDC73	RIMS1
		CDCA2	RIPPLY2
		CDCA4	RNASE1
		CDCA5	RNASE13
		CDCA7	RNF128
		CDCA8	RNF14
		CDH15	RNF146
		CDH20	RNF152
		CDH23	RNF180
		CDH24	RNF186
		CDH7	RNF208
		CDHR1	RNF216
		CDHR2	RNF6
		CDHR4	RNLS
		CDIPT	ROBO3
		CDK1	ROBO4
		CDK10	ROPN1L
		CDK11A	RORA
		CDK11B	RORC
		CDK12	RPA4
		CDK13	RPGR
		CDK14	RPGRIP1L
		CDK15	RPH3A
		CDK16	RPL10
		CDK17	RPL36A
		CDK18	RPRML
		CDK19	RRAD
		CDK2	RREB1
		CDK2AP2	RSAD2
		CDK3	RSPH6A
		CDK4	RSPO4
		CDK5	RTBDN
		CDK5R1	RTKN
		CDK5RAP1	RTN1
		CDK5RAP2	RTN3
		CDK5RAP3	RTP1
		CDK6	RUFY3
		CDK7	RUFY4
		CDK8	RXFP3
		CDK9	RXFP4
		CDKAL1	S1PR4
		CDKL2	SAA1
		CDKL3	SAA4
		CDKN1A	SALL2
		CDKN1B	SAMD11
		CDKN2A	SAMD13
		CDKN2AIP	SAMD14
		CDKN2AIPNL	SART1
		CDKN2B	SAYSD1
		CDKN2C	SBSPON
		CDKN2D	SCARA3
		CDKN3	SCARF1
		CDNF	SCEL
		CDO1	SCG3
		CDR2	SCGN
		CDR2L	SCN1A
		CDT1	SCN1B
		CDV3	SCN5A
		CDYL2	SCRIB
		CEACAM1	SCRN3
		CEACAM19	SCUBE3
		CEACAM21	SDC3
		CEACAM4	SDCBP2
		CEBPB	SDF4
		CEBPG	SDK1
		CEBPZ	SEC16B
		CECR1	SEC31B
		CECR5	SELENBP1
		CEL	SELK
		CELA2B	SELP
		CELA3B	SEMA3B
		CELF1	SEMA4A
		CELF2	SEMA4G
		CELSR1	SEMA5B
		CELSR3	SEMA6B
		CEND1	SEMA6D
		CENPA	SEMA7A
		CENPB	SERHL2
		CENPC1	SERPINA11
		CENPE	SERPINA4
		CENPF	SERPINA5
		CENPH	SERPINB10
		CENPJ	SERPINB11
		CENPK	SERPINE1
		CENPL	SERPINI2
		CENPM	SETD3
		CENPN	SGCA
		CENPO	SGCD
		CENPP	SGCZ
		CENPQ	SGK196
		CENPT	SH3BP5
		CENPW	SH3RF2
		CEP112	SH3RF3
		CEP120	SHANK2
		CEP135	SHC2
		CEP152	SHC3
		CEP164	SHC4
		CEP170	SHF
		CEP19	SHH
		CEP250	SHOX
		CEP290	SI
		CEP350	SIAH1
		CEP44	SIAH3
		CEP55	SIGLEC1
		CEP57	SIGLEC12
		CEP57L1	SIGLEC5
		CEP63	SIGLEC6
		CEP68	SIGLEC7
		CEP72	SIM1
		CEP76	SIRT3
		CEP85	SIRT5
		CEP85L	SIT1
		CEP89	SLAMF7
		CEP95	SLAMF8
		CEPT1	SLC10A7
		CER1	SLC12A5
		CERK	SLC12A6
		CERS1	SLC12A8
		CERS2	SLC14A2
		CERS5	SLC16A1
		CERS6	SLC16A12
		CES2	SLC17A1
		CES4A	SLC17A5
		CETN1	SLC18A1
		CETN2	SLC1A3
		CETN3	SLC1A7
		CFD	SLC22A12
		CFDP1	SLC22A18AS
		CFH	SLC22A7
		CFL1	SLC24A2
		CFL2	SLC24A3
		CFLAR	SLC25A24
		CFTR	SLC25A25
		CGB	SLC25A30
		CGGBP1	SLC25A31
		CGRRF1	SLC25A34
		CHAC1	SLC26A10
		CHAC2	SLC26A9
		CHAD	SLC2A4
		CHAF1A	SLC2A9
		CHAF1B	SLC30A5
		CHAMP1	SLC30A6
		CHAT	SLC35C2
		CHCHD1	SLC38A10
		CHCHD10	SLC38A8
		CHCHD2	SLC39A12
		CHCHD3	SLC43A3
		CHCHD4	SLC45A2
		CHCHD5	SLC45A3
		CHCHD6	SLC4A3
		CHCHD7	SLC4A9
		CHCHD8	SLC5A2
		CHD1	SLC6A12
		CHD1L	SLC6A9
		CHD2	SLC8A1
		CHD3	SLC8A2
		CHD4	SLC9A2
		CHD6	SLC9A3
		CHD7	SLC9C1
		CHD8	SLC9C2
		CHD9	SLCO2A1
		CHEK1	SLCO2B1
		CHEK2	SLCO3A1
		CHERP	SLFN12
		CHFR	SLFN13
		CHIC1	SLITRK1
		CHIC2	SLITRK3
		CHID1	SMAD6
		CHKA	SMAGP
		CHKB	SMARCA1
		CHM	SMC1B
		CHML	SMG6
		CHMP1A	SNAI2
		CHMP1B	SNED1
		CHMP2A	SNTN
		CHMP2B	SNX11
		CHMP3	SNX14
		CHMP4A	SNX29
		CHMP4B	SOCS3
		CHMP5	SOHLH2
		CHMP6	SORBS1
		CHMP7	SORBS2
		CHN2	SOST
		CHODL	SOX10
		CHORDC1	SOX11
		CHP1	SOX13
		CHPF	SP140
		CHPF2	SPACA1
		CHPT1	SPACA5
		CHRAC1	SPACA5B
		CHRNA1	SPAG11B
		CHRNA10	SPAG6
		CHRNA2	SPANXA1
		CHRNA5	SPANXB1
		CHRNA6	SPANXE
		CHRNB1	SPATA25
		CHRNE	SPATA9
		CHST1	SPATC1
		CHST11	SPDYC
		CHST12	SPECC1
		CHST14	SPEG
		CHST15	SPEM1
		CHST2	SPIN2B
		CHST3	SPIN3
		CHST7	SPINK13
		CHTF18	SPINK9
		CHTOP	SPN
		CHUK	SPO11
		CHURC1	SPOCK1
		CIAO1	SPRN
		CIAPIN1	SPRR1A
		CIB2	SPSB4
		CIC	SPTB
		CILP	SPTBN2
		CINP	SPTBN4
		CIR1	SPTLC3
		CIRH1A	SRPX2
		CISD1	SRSF12
		CITED2	SRY
		CIZ1	SS18L1
		CKAP2	SSTR1
		CKAP2L	SSX1
		CKAP5	SSX2IP
		CKB	SSX3
		CKLF	SSX5
		CKS1B	ST6GAL1
		CKS2	ST8SIA3
		CLASP1	ST8SIA5
		CLASP2	ST8SIA6
		CLASRP	STAC3
		CLC	STAP2
		CLCC1	STARD13
		CLCF1	STAT5A
		CLCN2	STEAP4
		CLCN3	STK31
		CLCN6	STK32C
		CLCN7	STMN2
		CLCNKA	STRC
		CLDN12	STX18
		CLDN14	STXBP1
		CLDN15	SULF2
		CLDN18	SULT1A2
		CLDN20	SULT1A4
		CLDN3	SULT1C2
		CLDN4	SULT1E1
		CLDND1	SUMO4
		CLEC14A	SUN5
		CLEC16A	SV2B
		CLEC18B	SYCP3
		CLEC18C	SYN2
		CLEC2B	SYNGR4
		CLEC2D	SYNPO
		CLEC3B	SYNPO2L
		CLEC4D	SYT14
		CLEC7A	SYT3
		CLIC1	SYT7
		CLIC2	SYT9
		CLIC4	SYTL2
		CLIC5	SYTL5
		CLINT1	SZT2
		CLIP1	TAAR2
		CLIP3	TAC4
		CLIP4	TACR1
		CLK1	TACR3
		CLK3	TAF8
		CLK4	TAGAP
		CLMN	TAGLN3
		CLN3	TAS2R16
		CLN6	TAS2R41
		CLN8	TBC1D1
		CLOCK	TBC1D12
		CLP1	TBC1D3F
		CLPB	TBR1
		CLPP	TBRG1
		CLPTM1	TBX1
		CLPTM1L	TBX10
		CLPX	TBXA2R
		CLRN1	TCEA2
		CLRN3	TCEAL2
		CLSPN	TCEAL4
		CLSTN1	TCF7
		CLSTN2	TCIRG1
		CLTA	TCL1B
		CLTB	TCOF1
		CLTC	TCP11L2
		CLTCL1	TCTEX1D4
		CLUAP1	TEAD3
		CLYBL	TEFM
		CMC2	TEPP
		CMIP	TEX101
		CMPK1	TEX11
		CMTM3	TEX12
		CMTM6	TEX14
		CMYA5	TEX26
		CNBP	TEX34
		CNDP2	TG
		CNEP1R1	TGFB1
		CNFN	TGFBR1
		CNGA3	TGIF1
		CNGB1	TGM1
		CNIH	TGM2
		CNIH3	TGM5
		CNIH4	THAP2
		CNKSR1	THAP9
		CNKSR2	THBD
		CNN2	THBS4
		CNNM1	THEG
		CNNM2	TIAF1
		CNNM3	TIAL1
		CNNM4	TIGD3
		CNO	TLL2
		CNOT1	TLR10
		CNOT10	TLR3
		CNOT2	TLX3
		CNOT3	TM6SF1
		CNOT4	TMC7
		CNOT6	TMED8
		CNOT6L	TMEM102
		CNOT7	TMEM120B
		CNOT8	TMEM125
		CNP	TMEM133
		CNPPD1	TMEM145
		CNPY3	TMEM163
		CNPY4	TMEM174
		CNR1	TMEM176B
		CNST	TMEM198
		CNTD2	TMEM211
		CNTFR	TMEM225
		CNTN6	TMEM234
		CNTNAP1	TMEM242
		CNTNAP5	TMEM26
		CNTRL	TMEM35
		CNTROB	TMEM37
		COA5	TMEM45A
		COASY	TMEM61
		COBL	TMEM64
		COBRA1	TMEM8C
		COCH	TMF1
		COG2	TMIGD1
		COG3	TMPRSS11F
		COG4	TMPRSS2
		COG5	TMTC3
		COG6	TNFAIP8L3
		COG7	TNFRSF4
		COG8	TNFRSF6B
		COIL	TNFRSF8
		COL11A1	TNFSF11
		COL11A2	TNFSF8
		COL12A1	TNIP3
		COL14A1	TNMD
		COL1A1	TNNC1
		COL20A1	TNNI1
		COL23A1	TNNI3
		COL4A1	TNNT3
		COL4A2	TNRC6B
		COL4A3BP	TNS1
		COL5A2	TOMM40L
		COL6A2	TOR4A
		COL8A1	TPD52L3
		COL9A1	TPGS1
		COL9A3	TPM2
		COLEC11	TPM3
		COMMD1	TPRX1
		COMMD10	TPSAB1
		COMMD3	TPSG1
		COMMD4	TRAF1
		COMMD5	TRAF3IP2
		COMMD6	TRAPPC2
		COMMD7	TREH
		COMMD8	TREM2
		COMMD9	TREML4
		COMT	TRH
		COPA	TRIM10
		COPB1	TRIM17
		COPB2	TRIM35
		COPE	TRIM36
		COPG1	TRIM40
		COPG2	TRIM42
		COPS2	TRIM5
		COPS3	TRIM54
		COPS4	TRIM69
		COPS6	TRIM7
		COPS7A	TRIM72
		COPS7B	TRO
		COPS8	TRPC3
		COPZ1	TRPC5
		COPZ2	TRPC6
		COQ10A	TRPM7
		COQ10B	TRPV6
		COQ2	TSGA10IP
		COQ5	TSLP
		COQ6	TSNAXIP1
		COQ7	TSPAN16
		COQ9	TSPAN6
		CORO1B	TSPAN8
		CORO1C	TSPY2
		CORO2A	TSPYL2
		CORO6	TTBK2
		CORO7	TTC18
		COTL1	TTC22
		COX10	TTC23L
		COX15	TTC3
		COX16	TTC36
		COX17	TTLL9
		COX18	TTR
		COX19	TTYH2
		COX20	TUB
		COX4I1	TUBB1
		COX5A	TULP1
		COX5B	UACA
		COX6A1	UBASH3A
		COX6B1	UBE2D3
		COX6C	UBE2E3
		COX7A2	UBE2L6
		COX7B	UBE2S
		COX7C	UBE2U
		COX8A	UBE3A
		CPB1	UBQLNL
		CPD	UBTF
		CPEB1	UBXN11
		CPEB2	UCP3
		CPEB3	UGT1A5
		CPEB4	UGT2A3
		CPM	UGT3A1
		CPNE1	UHRF1BP1
		CPNE2	ULK2
		CPNE3	UNC79
		CPNE6	UPK1A
		CPNE7	UPK3A
		CPPED1	UPK3B
		CPS1	UPP1
		CPSF1	USP1
		CPSF2	USP2
		CPSF3	USP20
		CPSF3L	USP31
		CPSF4	USP40
		CPSF6	USP54
		CPSF7	USP9Y
		CPT1A	UTS2
		CPT1B	UTS2R
		CPT2	VAMP1
		CPXM2	VAPA
		CR1	VASP
		CRAMP1L	VAT1L
		CRAT	VAX2
		CRB3	VIL1
		CRBN	VILL
		CRCP	VIP
		CRCT1	VIT
		CREB1	VMO1
		CREB3	VN1R2
		CREB3L1	VPS13B
		CREB3L2	VPS13D
		CREB3L4	VPS53
		CREBBP	VRTN
		CREBL2	VSIG2
		CREBRF	VSIG4
		CREBZF	VSTM4
		CREG1	VSX1
		CRELD1	VTI1A
		CRELD2	VWA1
		CREM	VWA7
		CRH	VWCE
		CRHR1	WDFY3
		CRIP1	WDR16
		CRIP2	WDR35
		CRIPAK	WDR52
		CRIPT	WDR65
		CRISP2	WDR78
		CRK	WFDC3
		CRKL	WFDC5
		CRLF1	WHSC1
		CRLF2	WIF1
		CRLF3	WIPI2
		CRLS1	WNK1
		CRMP1	WNT16
		CRNKL1	WNT2
		CRNN	WNT7B
		CROCC	WNT8A
		CRTAP	WNT9A
		CRTC1	WSCD2
		CRTC2	XAGE3
		CRX	YBX2
		CRY1	ZACN
		CRY2	ZBTB10
		CRYBA2	ZBTB16
		CRYBB1	ZBTB32
		CRYBB2	ZC2HC1C
		CRYGA	ZC3H14
		CRYGS	ZCWPW2
		CRYL1	ZDHHC11
		CRYM	ZDHHC21
		CRYZ	ZFP112
		CRYZL1	ZFP14
		CS	ZFP28
		CSAD	ZFP42
		CSAG2	ZFYVE27
		CSDE1	ZGPAT
		CSE1L	ZHX1
		CSF2RA	ZIM3
		CSGALNACT2	ZKSCAN5
		CSHL1	ZMYM3
		CSK	ZNF100
		CSMD1	ZNF121
		CSNK1A1	ZNF135
		CSNK1A1L	ZNF169
		CSNK1D	ZNF185
		CSNK1E	ZNF197
		CSNK1G1	ZNF205
		CSNK1G2	ZNF283
		CSNK1G3	ZNF30
		CSNK2A1	ZNF323
		CSNK2A2	ZNF345
		CSNK2B	ZNF350
		CSPG4	ZNF37A
		CSPG5	ZNF385D
		CSPP1	ZNF431
		CSRNP2	ZNF449
		CSRP1	ZNF454
		CSRP2	ZNF468
		CST7	ZNF474
		CST9	ZNF491
		CSTB	ZNF492
		CSTF1	ZNF493
		CSTF2	ZNF514
		CSTF2T	ZNF517
		CSTF3	ZNF530
		CT45A1	ZNF544
		CT47A7	ZNF556
		CTAG1A	ZNF560
		CTAG1B	ZNF577
		CTAGE5	ZNF585B
		CTBP1	ZNF606
		CTCF	ZNF607
		CTDNEP1	ZNF611
		CTDP1	ZNF620
		CTDSP1	ZNF625
		CTDSP2	ZNF644
		CTDSPL2	ZNF683
		CTF1	ZNF705D
		CTH	ZNF707
		CTHRC1	ZNF718
		CTNNA1	ZNF763
		CTNNAL1	ZNF780A
		CTNNB1	ZNF781
		CTNNBIP1	ZNF80
		CTNNBL1	ZNF804B
		CTNND1	ZNF81
		CTNND2	ZNF829
		CTNS	ZNF862
		CTPS1	ZNF92
		CTPS2	ZNRF1
		CTR9	ZPBP2
		CTRB2	ZSCAN2
		CTRC	
		CTRL	
		CTSA	
		CTSB	
		CTSC	
		CTSD	
		CTSE	
		CTSF	
		CTSH	
		CTSK	
		CTSL1	
		CTSO	
		CTSZ	
		CTTN	
		CTU1	
		CTU2	
		CTXN1	
		CUEDC2	
		CUL1	
		CUL2	
		CUL4A	
		CUL4B	
		CUL5	
		CUL7	
		CUL9	
		CUTA	
		CUTC	
		CUX1	
		CUZD1	
		CWC15	
		CWC22	
		CWC25	
		CWF19L1	
		CWF19L2	
		CX3CR1	
		CXCL10	
		CXCL12	
		CXCL17	
		CXCL5	
		CXCR2	
		CXCR3	
		CXCR4	
		CXCR5	
		CXCR7	
		CXorf21	
		CXorf23	
		CXorf26	
		CXorf36	
		CXorf38	
		CXorf40A	
		CXorf40B	
		CXorf56	
		CXorf65	
		CXXC1	
		CXXC4	
		CXXC5	
		CYB561	
		CYB561D2	
		CYB5A	
		CYB5B	
		CYB5D1	
		CYB5D2	
		CYB5R1	
		CYB5R2	
		CYB5R3	
		CYB5R4	
		CYB5RL	
		CYBA	
		CYBASC3	
		CYBB	
		CYC1	
		CYCS	
		CYFIP1	
		CYFIP2	
		CYHR1	
		CYLC2	
		CYLD	
		CYP11A1	
		CYP1A1	
		CYP1B1	
		CYP20A1	
		CYP21A2	
		CYP26A1	
		CYP27A1	
		CYP27B1	
		CYP27C1	
		CYP2A7	
		CYP2C19	
		CYP2D6	
		CYP2R1	
		CYP2S1	
		CYP2U1	
		CYP2W1	
		CYP4A11	
		CYP51A1	
		CYSLTR2	
		CYSTM1	
		CYTH2	
		CYTH3	
		CYTIP	
		D2HGDH	
		D4S234E	
		DAAM1	
		DAAM2	
		DAB2IP	
		DACH1	
		DACH2	
		DACT3	
		DAD1	
		DAG1	
		DAGLB	
		DAK	
		DALRD3	
		DAP	
		DAP3	
		DAPK1	
		DAPK3	
		DAPP1	
		DARS	
		DARS2	
		DAXX	
		DAZAP1	
		DAZAP2	
		DBF4	
		DBF4B	
		DBH	
		DBI	
		DBN1	
		DBNDD2	
		DBNL	
		DBP	
		DBR1	
		DBT	
		DCAF11	
		DCAF12	
		DCAF13	
		DCAF15	
		DCAF16	
		DCAF17	
		DCAF4	
		DCAF4L1	
		DCAF5	
		DCAF6	
		DCAF7	
		DCAKD	
		DCBLD1	
		DCBLD2	
		DCC	
		DCHS1	
		DCK	
		DCLK1	
		DCLK2	
		DCLRE1A	
		DCLRE1B	
		DCLRE1C	
		DCP1A	
		DCP1B	
		DCP2	
		DCPS	
		DCST1	
		DCTD	
		DCTN1	
		DCTN2	
		DCTN3	
		DCTN4	
		DCTN5	
		DCTN6	
		DCTPP1	
		DCUN1D1	
		DCUN1D2	
		DCUN1D3	
		DCUN1D4	
		DCUN1D5	
		DCX	
		DCXR	
		DDA1	
		DDAH2	
		DDB1	
		DDB2	
		DDHD1	
		DDHD2	
		DDIT3	
		DDIT4	
		DDN	
		DDOST	
		DDR1	
		DDR2	
		DDRGK1	
		DDT	
		DDX1	
		DDX10	
		DDX11	
		DDX17	
		DDX18	
		DDX19A	
		DDX19B	
		DDX20	
		DDX21	
		DDX23	
		DDX26B	
		DDX27	
		DDX28	
		DDX31	
		DDX39A	
		DDX39B	
		DDX3X	
		DDX41	
		DDX42	
		DDX46	
		DDX47	
		DDX49	
		DDX5	
		DDX50	
		DDX51	
		DDX52	
		DDX54	
		DDX55	
		DDX56	
		DDX58	
		DDX59	
		DDX6	
		DEAF1	
		DECR1	
		DECR2	
		DEDD	
		DEDD2	
		DEF8	
		DEFA4	
		DEFB107A	
		DEFB118	
		DEFB119	
		DEFB123	
		DEFB125	
		DEFB131	
		DEGS1	
		DEK	
		DEM1	
		DENND1A	
		DENND2C	
		DENND2D	
		DENND4A	
		DENND4C	
		DENND5A	
		DENR	
		DEPDC1	
		DEPDC1B	
		DEPDC4	
		DEPDC5	
		DERL1	
		DERL2	
		DERL3	
		DESI1	
		DESI2	
		DET1	
		DEXI	
		DFFA	
		DFFB	
		DFNB31	
		DFNB59	
		DGAT2	
		DGCR14	
		DGCR2	
		DGCR8	
		DGKA	
		DGKD	
		DGKG	
		DGKH	
		DGUOK	
		DHCR24	
		DHCR7	
		DHDDS	
		DHDH	
		DHFR	
		DHFRL1	
		DHODH	
		DHPS	
		DHRS1	
		DHRS11	
		DHRS12	
		DHRS13	
		DHRS4	
		DHRS4L1	
		DHRS4L2	
		DHRS7	
		DHRSX	
		DHTKD1	
		DHX15	
		DHX16	
		DHX29	
		DHX30	
		DHX33	
		DHX34	
		DHX35	
		DHX36	
		DHX37	
		DHX38	
		DHX40	
		DHX58	
		DHX8	
		DHX9	
		DIABLO	
		DIAPH1	
		DIAPH2	
		DIAPH3	
		DICER1	
		DIDO1	
		DIEXF	
		DIMT1	
		DIO2	
		DIP2A	
		DIP2B	
		DIP2C	
		DIRAS2	
		DIRC2	
		DIS3	
		DIS3L	
		DIS3L2	
		DISC1	
		DISP1	
		DISP2	
		DIXDC1	
		DKC1	
		DKK1	
		DLAT	
		DLC1	
		DLD	
		DLG1	
		DLG3	
		DLGAP2	
		DLGAP4	
		DLGAP5	
		DLK2	
		DLST	
		DLX1	
		DLX2	
		DLX3	
		DMAP1	
		DMC1	
		DMD	
		DMPK	
		DMRTA1	
		DMRTB1	
		DMTF1	
		DMWD	
		DMXL1	
		DMXL2	
		DNA2	
		DNAAF1	
		DNAAF2	
		DNAH14	
		DNAH5	
		DNAH7	
		DNAI2	
		DNAJA1	
		DNAJA2	
		DNAJA3	
		DNAJB1	
		DNAJB11	
		DNAJB12	
		DNAJB13	
		DNAJB14	
		DNAJB4	
		DNAJB6	
		DNAJB8	
		DNAJB9	
		DNAJC1	
		DNAJC10	
		DNAJC11	
		DNAJC12	
		DNAJC13	
		DNAJC14	
		DNAJC15	
		DNAJC16	
		DNAJC17	
		DNAJC19	
		DNAJC2	
		DNAJC21	
		DNAJC24	
		DNAJC25	
		DNAJC25-GNG10	
		DNAJC27	
		DNAJC3	
		DNAJC30	
		DNAJC4	
		DNAJC5	
		DNAJC5G	
		DNAJC7	
		DNAJC8	
		DNAJC9	
		DNAL1	
		DNAL4	
		DNALI1	
		DNASE1	
		DNASE1L1	
		DNASE1L2	
		DNASE2	
		DNASE2B	
		DNHD1	
		DNLZ	
		DNM1L	
		DNM2	
		DNMBP	
		DNMT1	
		DNMT3A	
		DNPEP	
		DNTTIP1	
		DNTTIP2	
		DOCK1	
		DOCK10	
		DOCK11	
		DOCK2	
		DOCK5	
		DOCK9	
		DOHH	
		DOK1	
		DOK2	
		DOK4	
		DOK7	
		DOLK	
		DOLPP1	
		DOM3Z	
		DONSON	
		DOPEY1	
		DOPEY2	
		DOT1L	
		DPAGT1	
		DPCD	
		DPF1	
		DPF2	
		DPF3	
		DPH1	
		DPH2	
		DPH3	
		DPH5	
		DPM1	
		DPM2	
		DPM3	
		DPP3	
		DPP6	
		DPP7	
		DPP8	
		DPP9	
		DPPA2	
		DPY19L1	
		DPY19L3	
		DPY19L4	
		DPY30	
		DPYD	
		DPYSL2	
		DPYSL3	
		DPYSL5	
		DR1	
		DRAM1	
		DRAM2	
		DRAP1	
		DRD2	
		DRD4	
		DRG1	
		DRG2	
		DRGX	
		DROSHA	
		DSC3	
		DSCAM	
		DSCC1	
		DSCR3	
		DSCR4	
		DSCR6	
		DSEL	
		DSG2	
		DSG4	
		DSN1	
		DST	
		DSTN	
		DSTYK	
		DTL	
		DTNA	
		DTNB	
		DTNBP1	
		DTWD2	
		DTX2	
		DTX3	
		DUS1L	
		DUS2L	
		DUS3L	
		DUS4L	
		DUSP1	
		DUSP10	
		DUSP11	
		DUSP12	
		DUSP14	
		DUSP15	
		DUSP16	
		DUSP18	
		DUSP19	
		DUSP2	
		DUSP22	
		DUSP23	
		DUSP26	
		DUSP27	
		DUSP28	
		DUSP3	
		DUSP4	
		DUSP6	
		DUSP7	
		DUSP8	
		DUT	
		DVL2	
		DVL3	
		DYDC2	
		DYM	
		DYNC1H1	
		DYNC1I2	
		DYNC1LI1	
		DYNC1LI2	
		DYNC2H1	
		DYNLL1	
		DYNLL2	
		DYNLRB1	
		DYNLRB2	
		DYNLT1	
		DYRK1A	
		DYRK1B	
		DYRK2	
		DYRK3	
		DYSF	
		DZANK1	
		DZIP1L	
		E2F1	
		E2F2	
		E2F3	
		E2F4	
		E2F5	
		E2F7	
		E2F8	
		E4F1	
		EAF1	
		EAF2	
		EAPP	
		EBAG9	
		EBF3	
		EBLN2	
		EBNA1BP2	
		EBP	
		EBPL	
		ECD	
		ECE1	
		ECE2	
		ECH1	
		ECHDC1	
		ECHS1	
		ECI1	
		ECI2	
		ECM1	
		ECSIT	
		ECT2	
		ECT2L	
		EDA	
		EDC3	
		EDC4	
		EDDM3A	
		EDEM1	
		EDEM2	
		EDF1	
		EDN1	
		EDNRB	
		EEA1	
		EED	
		EEF1A1	
		EEF1B2	
		EEF1D	
		EEF1E1	
		EEF1G	
		EEF2	
		EEF2K	
		EEFSEC	
		EFCAB11	
		EFCAB2	
		EFCAB4A	
		EFCAB7	
		EFEMP1	
		EFHA1	
		EFHB	
		EFHC1	
		EFHD2	
		EFNA4	
		EFNB1	
		EFNB2	
		EFR3A	
		EFS	
		EFTUD1	
		EFTUD2	
		EGFL7	
		EGFR	
		EGLN1	
		EGLN2	
		EGR1	
		EGR2	
		EHBP1	
		EHD1	
		EHD4	
		EHMT1	
		EHMT2	
		EI24	
		EID1	
		EID2	
		EID2B	
		EIF1	
		EIF1AD	
		EIF1AX	
		EIF1B	
		EIF2A	
		EIF2AK1	
		EIF2AK2	
		EIF2AK3	
		EIF2AK4	
		EIF2B1	
		EIF2B2	
		EIF2B4	
		EIF2B5	
		EIF2C1	
		EIF2C2	
		EIF2C3	
		EIF2D	
		EIF2S1	
		EIF2S2	
		EIF2S3	
		EIF3A	
		EIF3B	
		EIF3C	
		EIF3D	
		EIF3E	
		EIF3F	
		EIF3G	
		EIF3H	
		EIF3I	
		EIF3J	
		EIF3K	
		EIF3L	
		EIF3M	
		EIF4A1	
		EIF4A2	
		EIF4A3	
		EIF4B	
		EIF4E	
		EIF4E1B	
		EIF4E2	
		EIF4E3	
		EIF4EBP1	
		EIF4EBP2	
		EIF4ENIF1	
		EIF4G1	
		EIF4G2	
		EIF4G3	
		EIF4H	
		EIF5	
		EIF5A	
		EIF5A2	
		EIF5AL1	
		EIF5B	
		EIF6	
		ELAC1	
		ELAC2	
		ELAVL1	
		ELAVL2	
		ELAVL3	
		ELF1	
		ELF2	
		ELF3	
		ELF4	
		ELK3	
		ELK4	
		ELL	
		ELL2	
		ELMO1	
		ELMO2	
		ELMO3	
		ELMOD1	
		ELMOD2	
		ELMOD3	
		ELOF1	
		ELOVL1	
		ELOVL5	
		ELOVL6	
		ELP2	
		ELP3	
		ELP4	
		EMC1	
		EMC10	
		EMC2	
		EMC4	
		EMC6	
		EMC7	
		EMC8	
		EMC9	
		EMD	
		EMG1	
		EMID1	
		EML3	
		EML4	
		EMP2	
		EMP3	
		EMR2	
		EMR3	
		EMX2	
		EN1	
		EN2	
		ENAM	
		ENC1	
		ENDOD1	
		ENDOG	
		ENG	
		ENO1	
		ENO2	
		ENO3	
		ENOPH1	
		ENOSF1	
		ENOX1	
		ENOX2	
		ENPEP	
		ENPP1	
		ENPP2	
		ENPP4	
		ENPP6	
		ENSA	
		ENTHD1	
		ENTPD1	
		ENTPD4	
		ENTPD5	
		ENTPD6	
		ENTPD7	
		ENY2	
		EOGT	
		EOMES	
		EP300	
		EP400	
		EPB41	
		EPB41L1	
		EPB41L2	
		EPB41L4A	
		EPB41L4B	
		EPB41L5	
		EPB49	
		EPC1	
		EPC2	
		EPDR1	
		EPG5	
		EPGN	
		EPHA10	
		EPHA8	
		EPHB2	
		EPHB3	
		EPHX1	
		EPHX2	
		EPHX3	
		EPHX4	
		EPM2A	
		EPM2AIP1	
		EPN2	
		EPOR	
		EPRS	
		EPS15	
		EPS15L1	
		EPS8L1	
		EPS8L2	
		EPSTI1	
		EPT1	
		ERAL1	
		ERAP1	
		ERAP2	
		ERBB2	
		ERBB2IP	
		ERBB3	
		ERBB4	
		ERCC1	
		ERCC2	
		ERCC3	
		ERCC4	
		ERCC5	
		ERCC8	
		ERF	
		ERG	
		ERGIC1	
		ERGIC2	
		ERGIC3	
		ERH	
		ERI1	
		ERI2	
		ERI3	
		ERICH1	
		ERLIN1	
		ERLIN2	
		ERMAP	
		ERMN	
		ERMP1	
		ERN1	
		ERN2	
		ERO1L	
		ERO1LB	
		ERP29	
		ERP44	
		ERVFRD-1	
		ESAM	
		ESCO1	
		ESCO2	
		ESD	
		ESPL1	
		ESPN	
		ESRP1	
		ESRRA	
		ESRRG	
		ESYT1	
		ESYT2	
		ETAA1	
		ETF1	
		ETFA	
		ETFDH	
		ETHE1	
		ETNK1	
		ETS1	
		ETS2	
		ETV2	
		ETV4	
		ETV5	
		ETV6	
		EVC	
		EVC2	
		EVI5	
		EVI5L	
		EVPL	
		EWSR1	
		EXO1	
		EXOC1	
		EXOC2	
		EXOC3	
		EXOC3L1	
		EXOC3L4	
		EXOC4	
		EXOC5	
		EXOC6	
		EXOC7	
		EXOC8	
		EXOG	
		EXOSC1	
		EXOSC10	
		EXOSC2	
		EXOSC3	
		EXOSC4	
		EXOSC5	
		EXOSC6	
		EXOSC7	
		EXOSC8	
		EXOSC9	
		EXPH5	
		EXT1	
		EXTL1	
		EXTL2	
		EXTL3	
		EYA1	
		EYA2	
		EYA3	
		EYA4	
		EZH1	
		EZH2	
		F11R	
		F2R	
		F2RL3	
		F5	
		F7	
		F8	
		F8A1	
		F8A3	
		FAAH	
		FAAH2	
		FABP5	
		FABP7	
		FADD	
		FADS1	
		FADS3	
		FADS6	
		FAF1	
		FAF2	
		FAH	
		FAHD1	
		FAHD2A	
		FAHD2B	
		FAIM	
		FAM100A	
		FAM100B	
		FAM101B	
		FAM102A	
		FAM102B	
		FAM103A1	
		FAM104A	
		FAM104B	
		FAM105B	
		FAM107B	
		FAM108A1	
		FAM108B1	
		FAM108C1	
		FAM109A	
		FAM110A	
		FAM110B	
		FAM111A	
		FAM111B	
		FAM113A	
		FAM113B	
		FAM114A2	
		FAM115A	
		FAM116B	
		FAM117A	
		FAM118B	
		FAM120A	
		FAM120AOS	
		FAM120B	
		FAM122A	
		FAM122B	
		FAM122C	
		FAM123A	
		FAM123B	
		FAM125A	
		FAM125B	
		FAM126A	
		FAM127A	
		FAM127B	
		FAM129A	
		FAM129B	
		FAM131A	
		FAM131B	
		FAM131C	
		FAM133B	
		FAM134A	
		FAM134C	
		FAM135A	
		FAM136A	
		FAM13B	
		FAM149A	
		FAM153A	
		FAM153B	
		FAM155B	
		FAM156A	
		FAM160A2	
		FAM160B1	
		FAM160B2	
		FAM161A	
		FAM162A	
		FAM163A	
		FAM165B	
		FAM167A	
		FAM167B	
		FAM168B	
		FAM169A	
		FAM171A1	
		FAM171B	
		FAM172A	
		FAM173A	
		FAM173B	
		FAM174A	
		FAM174B	
		FAM175A	
		FAM175B	
		FAM176B	
		FAM177A1	
		FAM178B	
		FAM179A	
		FAM179B	
		FAM180A	
		FAM184A	
		FAM188A	
		FAM188B	
		FAM189B	
		FAM18B1	
		FAM18B2	
		FAM190B	
		FAM192A	
		FAM193A	
		FAM195A	
		FAM195B	
		FAM196A	
		FAM199X	
		FAM19A3	
		FAM19A4	
		FAM203A	
		FAM204A	
		FAM206A	
		FAM207A	
		FAM208A	
		FAM209A	
		FAM209B	
		FAM20B	
		FAM20C	
		FAM210A	
		FAM211A	
		FAM211B	
		FAM212A	
		FAM212B	
		FAM213A	
		FAM214A	
		FAM214B	
		FAM216A	
		FAM217B	
		FAM219A	
		FAM219B	
		FAM21A	
		FAM21C	
		FAM220A	
		FAM222A	
		FAM222B	
		FAM24B	
		FAM26F	
		FAM35A	
		FAM3A	
		FAM3C	
		FAM40B	
		FAM43A	
		FAM45A	
		FAM46C	
		FAM48A	
		FAM49B	
		FAM50A	
		FAM50B	
		FAM53B	
		FAM53C	
		FAM54A	
		FAM55C	
		FAM57A	
		FAM58A	
		FAM59A	
		FAM5B	
		FAM5C	
		FAM63A	
		FAM63B	
		FAM64A	
		FAM65A	
		FAM65C	
		FAM69A	
		FAM70A	
		FAM71E1	
		FAM72D	
		FAM73B	
		FAM75E1	
		FAM76A	
		FAM76B	
		FAM78B	
		FAM81B	
		FAM82A2	
		FAM83D	
		FAM84B	
		FAM86A	
		FAM86B1	
		FAM86C1	
		FAM89A	
		FAM89B	
		FAM8A1	
		FAM91A1	
		FAM96A	
		FAM96B	
		FAM98A	
		FAM98B	
		FAM98C	
		FAN1	
		FANCA	
		FANCB	
		FANCC	
		FANCD2	
		FANCE	
		FANCF	
		FANCG	
		FANCI	
		FANCL	
		FANCM	
		FAR1	
		FARP1	
		FARP2	
		FARS2	
		FARSA	
		FARSB	
		FASN	
		FASTK	
		FASTKD2	
		FASTKD3	
		FASTKD5	
		FAT1	
		FAU	
		FBF1	
		FBL	
		FBLN5	
		FBN1	
		FBN2	
		FBXL12	
		FBXL15	
		FBXL16	
		FBXL18	
		FBXL19	
		FBXL20	
		FBXL21	
		FBXL3	
		FBXL5	
		FBXL6	
		FBXL7	
		FBXL8	
		FBXO10	
		FBXO11	
		FBXO16	
		FBXO18	
		FBXO21	
		FBXO22	
		FBXO24	
		FBXO28	
		FBXO3	
		FBXO30	
		FBXO31	
		FBXO32	
		FBXO33	
		FBXO34	
		FBXO38	
		FBXO4	
		FBXO41	
		FBXO42	
		FBXO43	
		FBXO44	
		FBXO46	
		FBXO48	
		FBXO5	
		FBXO6	
		FBXO7	
		FBXO8	
		FBXO9	
		FBXW11	
		FBXW2	
		FBXW4	
		FBXW5	
		FBXW7	
		FBXW8	
		FBXW9	
		FCAR	
		FCF1	
		FCGBP	
		FCGR3B	
		FCGRT	
		FCHO1	
		FCHO2	
		FCHSD2	
		FCRL3	
		FDFT1	
		FDPS	
		FDX1	
		FDX1L	
		FDXR	
		FECH	
		FEM1A	
		FEM1B	
		FEM1C	
		FEN1	
		FER	
		FERMT1	
		FEZ1	
		FEZ2	
		FEZF1	
		FFAR1	
		FFAR2	
		FFAR3	
		FGA	
		FGD3	
		FGF1	
		FGF12	
		FGF13	
		FGF17	
		FGF18	
		FGF19	
		FGF2	
		FGF20	
		FGF21	
		FGF23	
		FGFBP2	
		FGFBP3	
		FGFR1OP	
		FGFR1OP2	
		FGFR2	
		FGFR3	
		FGFR4	
		FGFRL1	
		FGGY	
		FGL1	
		FGL2	
		FGR	
		FH	
		FHIT	
		FHL2	
		FHL3	
		FHOD1	
		FIBCD1	
		FIBP	
		FICD	
		FIG4	
		FIGNL1	
		FILIP1L	
		FIP1L1	
		FIS1	
		FITM2	
		FIZ1	
		FJX1	
		FKBP11	
		FKBP14	
		FKBP15	
		FKBP1A	
		FKBP1B	
		FKBP2	
		FKBP3	
		FKBP4	
		FKBP5	
		FKBP8	
		FKBPL	
		FKRP	
		FKTN	
		FLAD1	
		FLCN	
		FLI1	
		FLII	
		FLNA	
		FLOT1	
		FLOT2	
		FLT3LG	
		FLVCR1	
		FLYWCH1	
		FMNL1	
		FMNL3	
		FMO2	
		FMO4	
		FN3K	
		FNBP1L	
		FNBP4	
		FNDC3A	
		FNIP1	
		FNTA	
		FNTB	
		FOCAD	
		FOLH1	
		FOLR1	
		FOPNL	
		FOS	
		FOSB	
		FOSL1	
		FOSL2	
		FOXA1	
		FOXC2	
		FOXD4	
		FOXD4L1	
		FOXE1	
		FOXF2	
		FOXG1	
		FOXH1	
		FOXI1	
		FOXJ1	
		FOXJ2	
		FOXJ3	
		FOXK1	
		FOXK2	
		FOXM1	
		FOXN2	
		FOXN3	
		FOXO1	
		FOXO3	
		FOXO4	
		FOXP1	
		FOXP2	
		FOXP4	
		FOXQ1	
		FOXRED1	
		FOXRED2	
		FPGS	
		FRAT1	
		FRAT2	
		FREM2	
		FRG1	
		FRMD3	
		FRMD4A	
		FRMPD1	
		FRMPD4	
		FRRS1	
		FRS3	
		FRZB	
		FSD1	
		FSD1L	
		FST	
		FSTL3	
		FSTL4	
		FTH1	
		FTL	
		FTO	
		FTSJ1	
		FTSJ2	
		FTSJ3	
		FTSJD1	
		FTSJD2	
		FUBP1	
		FUBP3	
		FUCA1	
		FUCA2	
		FUK	
		FUNDC1	
		FUNDC2	
		FURIN	
		FUS	
		FUT10	
		FUT11	
		FUT4	
		FUT6	
		FUT8	
		FUZ	
		FXC1	
		FXN	
		FXR1	
		FXR2	
		FXYD1	
		FXYD2	
		FXYD5	
		FXYD6	
		FXYD7	
		FYCO1	
		FYN	
		FYTTD1	
		FZD1	
		FZD2	
		FZD3	
		FZD6	
		FZD7	
		FZD8	
		FZR1	
		G2E3	
		G3BP1	
		G3BP2	
		G6PC3	
		G6PD	
		GAA	
		GAB1	
		GAB2	
		GABARAP	
		GABARAPL1	
		GABARAPL2	
		GABBR1	
		GABPA	
		GABPB1	
		GABPB2	
		GABRB3	
		GABRD	
		GABRE	
		GABRG2	
		GAD1	
		GADD45A	
		GADD45B	
		GADD45G	
		GADD45GIP1	
		GAGE4	
		GAGE7	
		GAK	
		GAL3ST2	
		GALC	
		GALE	
		GALK1	
		GALK2	
		GALM	
		GALNS	
		GALNT1	
		GALNT10	
		GALNT11	
		GALNT2	
		GALNT3	
		GALNT4	
		GALNT6	
		GALNT9	
		GALT	
		GAMT	
		GAN	
		GANAB	
		GANC	
		GAPDH	
		GAPVD1	
		GAR1	
		GARNL3	
		GARS	
		GART	
		GAS2	
		GAS2L1	
		GAS2L2	
		GAST	
		GATA4	
		GATAD1	
		GATAD2A	
		GATAD2B	
		GATC	
		GATS	
		GATSL3	
		GBA	
		GBA2	
		GBAS	
		GBE1	
		GBF1	
		GBP1	
		GBP2	
		GBP3	
		GBP6	
		GBX2	
		GCAT	
		GCC1	
		GCDH	
		GCET2	
		GCFC1	
		GCFC2	
		GCH1	
		GCHFR	
		GCLC	
		GCLM	
		GCM1	
		GCN1L1	
		GCOM1	
		GCSH	
		GDAP1	
		GDAP1L1	
		GDAP2	
		GDE1	
		GDF11	
		GDF7	
		GDI1	
		GDI2	
		GDNF	
		GDPD1	
		GDPD2	
		GDPD3	
		GDPD5	
		GEM	
		GEMIN2	
		GEMIN4	
		GEMIN5	
		GEMIN6	
		GEMIN8	
		GET4	
		GFER	
		GFI1	
		GFM1	
		GFM2	
		GFOD2	
		GFPT1	
		GFRA1	
		GFRA2	
		GFRA4	
		GGA1	
		GGA2	
		GGA3	
		GGCT	
		GGH	
		GGNBP2	
		GGPS1	
		GGT1	
		GGTLC2	
		GHDC	
		GHITM	
		GIGYF1	
		GIGYF2	
		GIMAP2	
		GIMAP5	
		GIMAP6	
		GIMAP8	
		GIN1	
		GINS1	
		GINS2	
		GINS3	
		GINS4	
		GIPC1	
		GIT1	
		GIT2	
		GJA1	
		GJA5	
		GJB1	
		GJB3	
		GJC1	
		GJC3	
		GJD3	
		GK2	
		GK5	
		GLA	
		GLB1	
		GLB1L	
		GLB1L2	
		GLDC	
		GLE1	
		GLG1	
		GLI1	
		GLI3	
		GLI4	
		GLIPR1	
		GLIPR1L2	
		GLIS3	
		GLMN	
		GLO1	
		GLOD4	
		GLRX	
		GLRX2	
		GLRX3	
		GLRX5	
		GLS	
		GLS2	
		GLT1D1	
		GLT25D1	
		GLT8D1	
		GLT8D2	
		GLTP	
		GLTPD1	
		GLTSCR1	
		GLTSCR2	
		GLUD1	
		GLUD2	
		GLUL	
		GLYCTK	
		GLYR1	
		GM2A	
		GMCL1	
		GMEB1	
		GMEB2	
		GMFB	
		GMNN	
		GMPPA	
		GMPPB	
		GMPR2	
		GNA11	
		GNA12	
		GNA13	
		GNAI2	
		GNAI3	
		GNAQ	
		GNAS	
		GNAT1	
		GNAT2	
		GNAZ	
		GNB1	
		GNB1L	
		GNB2	
		GNB2L1	
		GNB4	
		GNB5	
		GNE	
		GNG10	
		GNG4	
		GNG5	
		GNG7	
		GNGT2	
		GNL1	
		GNL2	
		GNL3	
		GNL3L	
		GNLY	
		GNMT	
		GNPAT	
		GNPDA1	
		GNPNAT1	
		GNPTAB	
		GNPTG	
		GNRH1	
		GNRH2	
		GNS	
		GOLGA1	
		GOLGA2	
		GOLGA3	
		GOLGA4	
		GOLGA5	
		GOLGA7	
		GOLGA8A	
		GOLGA8B	
		GOLGB1	
		GOLIM4	
		GOLM1	
		GOLPH3	
		GOLPH3L	
		GOPC	
		GORAB	
		GORASP1	
		GORASP2	
		GOSR1	
		GOSR2	
		GOT1	
		GOT2	
		GP1BA	
		GP2	
		GPA33	
		GPAA1	
		GPAM	
		GPANK1	
		GPAT2	
		GPATCH1	
		GPATCH2	
		GPATCH3	
		GPATCH4	
		GPATCH8	
		GPBP1	
		GPBP1L1	
		GPC1	
		GPC2	
		GPC5	
		GPC6	
		GPCPD1	
		GPD1L	
		GPHA2	
		GPHB5	
		GPHN	
		GPI	
		GPKOW	
		GPM6A	
		GPM6B	
		GPN1	
		GPN2	
		GPN3	
		GPNMB	
		GPR1	
		GPR107	
		GPR108	
		GPR110	
		GPR112	
		GPR113	
		GPR114	
		GPR116	
		GPR119	
		GPR124	
		GPR125	
		GPR126	
		GPR133	
		GPR137	
		GPR146	
		GPR149	
		GPR153	
		GPR162	
		GPR173	
		GPR180	
		GPR19	
		GPR26	
		GPR27	
		GPR3	
		GPR35	
		GPR52	
		GPR56	
		GPR63	
		GPR89B	
		GPR89C	
		GPRASP2	
		GPRC5B	
		GPRC5C	
		GPRIN1	
		GPRIN3	
		GPS1	
		GPS2	
		GPSM2	
		GPT	
		GPT2	
		GPX4	
		GRAMD1A	
		GRAMD4	
		GRB10	
		GRB2	
		GRB7	
		GREB1	
		GRHPR	
		GRIN1	
		GRIN2A	
		GRIN2C	
		GRINA	
		GRIP2	
		GRIPAP1	
		GRK1	
		GRK5	
		GRK6	
		GRM2	
		GRM4	
		GRM5	
		GRM8	
		GRN	
		GRPEL1	
		GRPEL2	
		GRSF1	
		GRWD1	
		GSDMB	
		GSG1L	
		GSG2	
		GSK3A	
		GSK3B	
		GSPT1	
		GSPT2	
		GSR	
		GSTA4	
		GSTCD	
		GSTK1	
		GSTM1	
		GSTM2	
		GSTM4	
		GSTO2	
		GSTP1	
		GSTZ1	
		GTDC1	
		GTDC2	
		GTF2A1	
		GTF2A2	
		GTF2B	
		GTF2E1	
		GTF2E2	
		GTF2F1	
		GTF2F2	
		GTF2H1	
		GTF2H2	
		GTF2H3	
		GTF2H4	
		GTF2H5	
		GTF2I	
		GTF2IRD1	
		GTF3A	
		GTF3C1	
		GTF3C2	
		GTF3C3	
		GTF3C4	
		GTF3C5	
		GTF3C6	
		GTPBP1	
		GTPBP10	
		GTPBP2	
		GTPBP3	
		GTPBP4	
		GTPBP5	
		GTPBP6	
		GTPBP8	
		GTSE1	
		GUCA1A	
		GUCA1B	
		GUCA1C	
		GUCA2A	
		GUCY1A3	
		GUCY1B3	
		GUF1	
		GUK1	
		GUSB	
		GYG1	
		GYPC	
		GYPE	
		GYS1	
		GZF1	
		H1F0	
		H1FX	
		H2AFV	
		H2AFX	
		H2AFY	
		H2AFY2	
		H2AFZ	
		H3F3A	
		H3F3B	
		H3F3C	
		HAAO	
		HABP4	
		HACE1	
		HACL1	
		HADH	
		HADHA	
		HAGH	
		HAGHL	
		HAPLN3	
		HARBI1	
		HARS	
		HARS2	
		HAT1	
		HAUS1	
		HAUS2	
		HAUS4	
		HAUS6	
		HAUS7	
		HAUS8	
		HAX1	
		HBD	
		HBG1	
		HBP1	
		HBXIP	
		HCCS	
		HCFC1	
		HCFC1R1	
		HCFC2	
		HCK	
		HCLS1	
		HCN2	
		HCN3	
		HCN4	
		HCRT	
		HCRTR2	
		HCST	
		HDAC1	
		HDAC10	
		HDAC11	
		HDAC2	
		HDAC3	
		HDAC4	
		HDAC5	
		HDAC6	
		HDAC8	
		HDAC9	
		HDDC2	
		HDDC3	
		HDGF	
		HDGFRP2	
		HDGFRP3	
		HDHD1	
		HDHD2	
		HDHD3	
		HDLBP	
		HDX	
		HEATR1	
		HEATR2	
		HEATR3	
		HEATR6	
		HEBP2	
		HECA	
		HECTD1	
		HECTD2	
		HECTD3	
		HECW2	
		HEG1	
		HELB	
		HELLS	
		HELQ	
		HELZ	
		HEMK1	
		HERC1	
		HERC2	
		HERC3	
		HERC4	
		HERPUD1	
		HERPUD2	
		HES5	
		HES6	
		HESX1	
		HEXA	
		HEXB	
		HEXIM1	
		HEXIM2	
		HEY1	
		HEYL	
		HFE	
		HFM1	
		HGD	
		HGF	
		HGS	
		HGSNAT	
		HHAT	
		HHATL	
		HHIPL1	
		HHIPL2	
		HHLA3	
		HIAT1	
		HIATL1	
		HIBADH	
		HIBCH	
		HIC1	
		HIC2	
		HIF1A	
		HIF1AN	
		HIF3A	
		HIGD1A	
		HIGD2A	
		HILPDA	
		HINFP	
		HINT1	
		HINT2	
		HINT3	
		HIP1R	
		HIPK1	
		HIPK2	
		HIPK3	
		HIRA	
		HIRIP3	
		HIST1H1D	
		HIST1H2AB	
		HIST1H2AE	
		HIST1H2AI	
		HIST1H2AK	
		HIST1H2AM	
		HIST1H2BC	
		HIST1H2BE	
		HIST1H2BF	
		HIST1H2BG	
		HIST1H2BH	
		HIST1H2BM	
		HIST1H2BN	
		HIST1H3A	
		HIST1H3B	
		HIST1H3C	
		HIST1H3F	
		HIST1H3G	
		HIST1H3H	
		HIST1H4B	
		HIST1H4C	
		HIST1H4E	
		HIST1H4I	
		HIST1H4J	
		HIST1H4K	
		HIST2H2AB	
		HIST2H2BF	
		HIST2H3C	
		HIVEP2	
		HJURP	
		HK2	
		HKR1	
		HLA-A	
		HLA-B	
		HLA-C	
		HLA-DOB	
		HLA-DPA1	
		HLA-DPB1	
		HLA-DQA2	
		HLA-F	
		HLA-G	
		HLCS	
		HLF	
		HLTF	
		HLX	
		HM13	
		HMBOX1	
		HMBS	
		HMG20A	
		HMG20B	
		HMGA1	
		HMGA2	
		HMGB1	
		HMGB2	
		HMGB3	
		HMGCL	
		HMGCR	
		HMGCS1	
		HMGN1	
		HMGN2	
		HMGN3	
		HMGN4	
		HMMR	
		HMOX2	
		HMP19	
		HMX2	
		HN1	
		HN1L	
		HNRNPA0	
		HNRNPA1	
		HNRNPA1L2	
		HNRNPA2B1	
		HNRNPA3	
		HNRNPAB	
		HNRNPC	
		HNRNPCL1	
		HNRNPD	
		HNRNPF	
		HNRNPH1	
		HNRNPH2	
		HNRNPH3	
		HNRNPK	
		HNRNPL	
		HNRNPM	
		HNRNPR	
		HNRNPU	
		HNRNPUL1	
		HNRNPUL2	
		HNRPDL	
		HNRPLL	
		HOMER1	
		HOMER3	
		HOOK1	
		HOOK2	
		HOOK3	
		HOPX	
		HOXA10	
		HOXA2	
		HOXA3	
		HOXA5	
		HOXA6	
		HOXB1	
		HOXB5	
		HOXB6	
		HOXB7	
		HOXB8	
		HOXC10	
		HOXC11	
		HOXC13	
		HOXC6	
		HOXD11	
		HOXD12	
		HOXD13	
		HOXD3	
		HPCAL1	
		HPDL	
		HPRT1	
		HPS1	
		HPS3	
		HPS4	
		HPS5	
		HPS6	
		HPSE	
		HRAS	
		HRASLS2	
		HRH1	
		HRH4	
		HS1BP3	
		HS2ST1	
		HS3ST3A1	
		HS3ST3B1	
		HS6ST1	
		HS6ST2	
		HSBP1	
		HSCB	
		HSD11B1L	
		HSD17B10	
		HSD17B11	
		HSD17B12	
		HSD17B14	
		HSD17B3	
		HSD17B4	
		HSD17B7	
		HSD17B8	
		HSD3B7	
		HSF1	
		HSF2	
		HSF2BP	
		HSF4	
		HSFX1	
		HSH2D	
		HSP90AA1	
		HSP90AB1	
		HSP90B1	
		HSPA14	
		HSPA1B	
		HSPA1L	
		HSPA2	
		HSPA4	
		HSPA4L	
		HSPA5	
		HSPA6	
		HSPA8	
		HSPA9	
		HSPB1	
		HSPB11	
		HSPB2	
		HSPB6	
		HSPBAP1	
		HSPBP1	
		HSPE1	
		HSPG2	
		HSPH1	
		HTATIP2	
		HTN3	
		HTR1E	
		HTR2A	
		HTR2C	
		HTR4	
		HTR6	
		HTR7	
		HTRA2	
		HTRA4	
		HUS1B	
		HUWE1	
		HYAL2	
		HYAL3	
		HYLS1	
		HYOU1	
		IAH1	
		IAPP	
		IARS	
		IARS2	
		IBA57	
		IBTK	
		ICA1	
		ICA1L	
		ICAM1	
		ICAM2	
		ICAM3	
		ICK	
		ICMT	
		ICOS	
		ICOSLG	
		ICT1	
		ID1	
		ID3	
		IDE	
		IDH1	
		IDH2	
		IDH3A	
		IDH3B	
		IDH3G	
		IDI1	
		IDNK	
		IDO2	
		IDS	
		IER2	
		IER3	
		IER3IP1	
		IER5L	
		IFFO1	
		IFI16	
		IFI27L1	
		IFI27L2	
		IFI30	
		IFI35	
		IFI6	
		IFIT2	
		IFIT5	
		IFITM1	
		IFNA7	
		IFNA8	
		IFNAR1	
		IFNAR2	
		IFNGR1	
		IFNGR2	
		IFRD1	
		IFRD2	
		IFT122	
		IFT140	
		IFT172	
		IFT27	
		IFT43	
		IFT46	
		IFT52	
		IFT57	
		IFT74	
		IFT81	
		IFT88	
		IGBP1	
		IGDCC4	
		IGF1	
		IGF1R	
		IGF2BP1	
		IGF2BP3	
		IGF2R	
		IGFALS	
		IGFBP3	
		IGFBP4	
		IGFBP6	
		IGFBP7	
		IGFL3	
		IGFLR1	
		IGHMBP2	
		IGIP	
		IGJ	
		IGSF11	
		IGSF8	
		IGSF9B	
		IK	
		IKBIP	
		IKBKAP	
		IKBKB	
		IKBKE	
		IKBKG	
		IKZF1	
		IKZF2	
		IKZF3	
		IKZF4	
		IKZF5	
		IL10	
		IL10RA	
		IL10RB	
		IL11RA	
		IL12A	
		IL12RB1	
		IL12RB2	
		IL15	
		IL15RA	
		IL16	
		IL17C	
		IL17D	
		IL17RA	
		IL17RC	
		IL17REL	
		IL18	
		IL18BP	
		IL19	
		IL1R2	
		IL1RAP	
		IL1RL1	
		IL20RB	
		IL21R	
		IL22RA1	
		IL22RA2	
		IL23A	
		IL25	
		IL27RA	
		IL28B	
		IL28RA	
		IL29	
		IL2RA	
		IL2RB	
		IL37	
		IL4R	
		IL5	
		IL5RA	
		IL6	
		IL6R	
		IL6ST	
		ILF2	
		ILF3	
		ILK	
		ILKAP	
		ILVBL	
		IMMP2L	
		IMMT	
		IMP3	
		IMP4	
		IMPA1	
		IMPACT	
		IMPAD1	
		IMPDH1	
		IMPDH2	
		IMPG2	
		INADL	
		INCENP	
		INF2	
		ING1	
		ING2	
		ING3	
		ING4	
		ING5	
		INHBB	
		INHBE	
		INO80	
		INO80B	
		INO80C	
		INO80E	
		INPP4A	
		INPP5B	
		INPP5D	
		INPP5E	
		INPP5K	
		INPPL1	
		INS	
		INSIG1	
		INSIG2	
		INSM1	
		INSR	
		INTS1	
		INTS10	
		INTS12	
		INTS2	
		INTS3	
		INTS4	
		INTS5	
		INTS6	
		INTS7	
		INTS8	
		INTS9	
		INVS	
		IP6K1	
		IP6K2	
		IP6K3	
		IPCEF1	
		IPMK	
		IPO11	
		IPO13	
		IPO4	
		IPO5	
		IPO7	
		IPO8	
		IPO9	
		IPP	
		IPPK	
		IQCB1	
		IQCC	
		IQCE	
		IQCG	
		IQGAP1	
		IQGAP2	
		IQGAP3	
		IQSEC1	
		IQSEC2	
		IQSEC3	
		IQUB	
		IRAK1	
		IRAK1BP1	
		IRAK4	
		IREB2	
		IRF1	
		IRF2	
		IRF2BP1	
		IRF2BP2	
		IRF2BPL	
		IRF3	
		IRF4	
		IRF7	
		IRF8	
		IRF9	
		IRS1	
		IRS2	
		IRS4	
		IRX1	
		IRX4	
		IRX5	
		ISCA1	
		ISCA2	
		ISCU	
		ISG15	
		ISG20L2	
		ISL2	
		ISLR2	
		ISOC1	
		ISOC2	
		IST1	
		ISY1	
		ISYNA1	
		ITCH	
		ITFG1	
		ITFG2	
		ITFG3	
		ITGA3	
		ITGA5	
		ITGAE	
		ITGAL	
		ITGAV	
		ITGB1BP1	
		ITGB1BP2	
		ITGB2	
		ITGB3BP	
		ITGB5	
		ITGB7	
		ITGB8	
		ITIH5	
		ITK	
		ITLN2	
		ITM2A	
		ITM2B	
		ITM2C	
		ITPA	
		ITPK1	
		ITPKA	
		ITPKC	
		ITPR1	
		ITPR3	
		ITPRIP	
		ITPRIPL1	
		ITSN2	
		IVD	
		IVNS1ABP	
		IWS1	
		JAG1	
		JAG2	
		JAK1	
		JAK2	
		JAKMIP2	
		JARID2	
		JAZF1	
		JDP2	
		JKAMP	
		JMJD1C	
		JMJD4	
		JMJD6	
		JMJD7-PLA2G4B	
		JMJD8	
		JMY	
		JOSD1	
		JOSD2	
		JPH3	
		JRK	
		JRKL	
		JSRP1	
		JTB	
		JUNB	
		JUND	
		JUP	
		KAL1	
		KANK1	
		KANK2	
		KANK3	
		KANK4	
		KANSL1	
		KANSL1L	
		KANSL2	
		KARS	
		KAT2A	
		KAT2B	
		KAT5	
		KAT6A	
		KAT6B	
		KAT7	
		KAT8	
		KATNA1	
		KATNAL1	
		KATNAL2	
		KATNB1	
		KAZALD1	
		KAZN	
		KBTBD2	
		KBTBD3	
		KBTBD4	
		KBTBD6	
		KBTBD7	
		KBTBD8	
		KCMF1	
		KCNA1	
		KCNA3	
		KCNA5	
		KCNA6	
		KCNAB2	
		KCNC4	
		KCNG1	
		KCNG4	
		KCNH2	
		KCNH4	
		KCNH6	
		KCNH8	
		KCNIP2	
		KCNIP3	
		KCNJ10	
		KCNJ14	
		KCNJ16	
		KCNJ4	
		KCNJ8	
		KCNK1	
		KCNK10	
		KCNK12	
		KCNK13	
		KCNK15	
		KCNK18	
		KCNK2	
		KCNK3	
		KCNK5	
		KCNMA1	
		KCNMB1	
		KCNMB2	
		KCNMB3	
		KCNN4	
		KCNQ1	
		KCNQ2	
		KCNQ3	
		KCNQ4	
		KCNRG	
		KCTD1	
		KCTD10	
		KCTD11	
		KCTD12	
		KCTD13	
		KCTD17	
		KCTD18	
		KCTD20	
		KCTD21	
		KCTD3	
		KCTD5	
		KCTD6	
		KCTD8	
		KCTD9	
		KDELR1	
		KDELR2	
		KDELR3	
		KDM1A	
		KDM2B	
		KDM3A	
		KDM3B	
		KDM4A	
		KDM4B	
		KDM4C	
		KDM5B	
		KDM5C	
		KDM6A	
		KDM8	
		KDR	
		KDSR	
		KEAP1	
		KERA	
		KHDRBS1	
		KHDRBS2	
		KHDRBS3	
		KHK	
		KHNYN	
		KHSRP	
		KIAA0020	
		KIAA0040	
		KIAA0100	
		KIAA0101	
		KIAA0141	
		KIAA0146	
		KIAA0182	
		KIAA0195	
		KIAA0196	
		KIAA0226	
		KIAA0226L	
		KIAA0232	
		KIAA0240	
		KIAA0247	
		KIAA0284	
		KIAA0319L	
		KIAA0368	
		KIAA0391	
		KIAA0408	
		KIAA0430	
		KIAA0494	
		KIAA0513	
		KIAA0528	
		KIAA0556	
		KIAA0564	
		KIAA0586	
		KIAA0664	
		KIAA0753	
		KIAA0907	
		KIAA0913	
		KIAA0922	
		KIAA0947	
		KIAA1009	
		KIAA1033	
		KIAA1143	
		KIAA1147	
		KIAA1161	
		KIAA1191	
		KIAA1244	
		KIAA1279	
		KIAA1328	
		KIAA1377	
		KIAA1383	
		KIAA1407	
		KIAA1429	
		KIAA1432	
		KIAA1468	
		KIAA1522	
		KIAA1524	
		KIAA1549	
		KIAA1586	
		KIAA1609	
		KIAA1683	
		KIAA1704	
		KIAA1715	
		KIAA1737	
		KIAA1751	
		KIAA1804	
		KIAA1958	
		KIAA1984	
		KIAA2013	
		KIAA2022	
		KIAA2026	
		KIDINS220	
		KIF11	
		KIF13B	
		KIF14	
		KIF15	
		KIF16B	
		KIF18A	
		KIF18B	
		KIF1B	
		KIF1C	
		KIF20A	
		KIF20B	
		KIF21A	
		KIF21B	
		KIF23	
		KIF24	
		KIF25	
		KIF26B	
		KIF27	
		KIF2A	
		KIF2C	
		KIF3A	
		KIF3B	
		KIF3C	
		KIF4A	
		KIF5B	
		KIF5C	
		KIF6	
		KIFAP3	
		KIFC1	
		KIFC2	
		KIN	
		KIR3DL1	
		KIT	
		KITLG	
		KLC1	
		KLC2	
		KLC4	
		KLF1	
		KLF10	
		KLF12	
		KLF13	
		KLF15	
		KLF2	
		KLF3	
		KLF6	
		KLF8	
		KLF9	
		KLHDC10	
		KLHDC2	
		KLHDC3	
		KLHDC9	
		KLHL11	
		KLHL12	
		KLHL13	
		KLHL17	
		KLHL18	
		KLHL2	
		KLHL20	
		KLHL21	
		KLHL22	
		KLHL23	
		KLHL24	
		KLHL25	
		KLHL26	
		KLHL28	
		KLHL3	
		KLHL35	
		KLHL4	
		KLHL5	
		KLHL7	
		KLHL8	
		KLHL9	
		KLK1	
		KLK10	
		KLK12	
		KLK15	
		KLK3	
		KLK6	
		KLK7	
		KLKB1	
		KLRG1	
		KLRG2	
		KLRK1	
		KNTC1	
		KPNA1	
		KPNA2	
		KPNA3	
		KPNA4	
		KPNA6	
		KPNB1	
		KPTN	
		KRBA1	
		KRCC1	
		KREMEN2	
		KRI1	
		KRIT1	
		KRR1	
		KRT10	
		KRT16	
		KRT18	
		KRT23	
		KRT24	
		KRT80	
		KRT81	
		KRT9	
		KRTAP10-10	
		KRTAP10-11	
		KRTAP10-2	
		KRTAP10-9	
		KRTAP12-4	
		KRTAP13-1	
		KRTAP19-6	
		KRTAP21-1	
		KRTAP3-1	
		KRTCAP2	
		KRTCAP3	
		KRTDAP	
		KSR2	
		KTI12	
		KTN1	
		KXD1	
		KY	
		L1CAM	
		L1TD1	
		L2HGDH	
		L3MBTL1	
		L3MBTL2	
		L3MBTL3	
		LACC1	
		LACTB	
		LAG3	
		LAGE3	
		LAIR1	
		LAMA3	
		LAMA5	
		LAMB1	
		LAMB3	
		LAMC1	
		LAMP1	
		LAMP2	
		LAMP3	
		LAMTOR1	
		LAMTOR2	
		LAMTOR3	
		LANCL1	
		LANCL2	
		LAPTM4A	
		LAPTM5	
		LARGE	
		LARP1B	
		LARP4	
		LARP4B	
		LARP7	
		LARS	
		LARS2	
		LAS1L	
		LASP1	
		LAT	
		LATS2	
		LAX1	
		LBH	
		LBP	
		LBR	
		LBX2	
		LCA5	
		LCAT	
		LCE1B	
		LCE5A	
		LCK	
		LCLAT1	
		LCMT1	
		LCMT2	
		LCNL1	
		LCOR	
		LCORL	
		LCTL	
		LDB1	
		LDB2	
		LDHA	
		LDHC	
		LDLR	
		LDLRAD3	
		LDLRAP1	
		LDOC1L	
		LEAP2	
		LECT1	
		LEF1	
		LEFTY2	
		LEMD2	
		LEMD3	
		LENG1	
		LENG8	
		LENG9	
		LEO1	
		LEP	
		LEPRE1	
		LEPREL1	
		LEPROT	
		LEPROTL1	
		LETM1	
		LETM2	
		LETMD1	
		LFNG	
		LGALS1	
		LGALS12	
		LGALS13	
		LGALS14	
		LGALS2	
		LGALS3	
		LGALS8	
		LGALS9	
		LGALSL	
		LGI4	
		LGMN	
		LGR4	
		LHFP	
		LHFPL1	
		LHFPL2	
		LHFPL3	
		LHPP	
		LHX2	
		LHX3	
		LHX4	
		LHX5	
		LHX6	
		LHX8	
		LIAS	
		LIG3	
		LIG4	
		LILRA4	
		LILRB1	
		LILRB3	
		LILRB5	
		LIMD2	
		LIME1	
		LIMK2	
		LIMS1	
		LIN37	
		LIN52	
		LIN54	
		LIN7B	
		LIN7C	
		LIN9	
		LIPA	
		LIPE	
		LIPH	
		LIPT1	
		LITAF	
		LIX1L	
		LLGL1	
		LLGL2	
		LLPH	
		LMAN1	
		LMAN1L	
		LMAN2	
		LMAN2L	
		LMBR1L	
		LMBRD1	
		LMBRD2	
		LMF2	
		LMLN	
		LMNA	
		LMNB1	
		LMNB2	
		LMO4	
		LMOD1	
		LMOD3	
		LMTK2	
		LNP1	
		LNPEP	
		LNX2	
		LOC100506422	
		LOC401052	
		LOC81691	
		LOH12CR1	
		LONP1	
		LONP2	
		LOXL3	
		LOXL4	
		LPAR4	
		LPCAT1	
		LPCAT2	
		LPCAT4	
		LPGAT1	
		LPHN1	
		LPHN3	
		LPIN1	
		LPIN2	
		LPIN3	
		LPPR1	
		LPPR5	
		LRBA	
		LRCH3	
		LRCH4	
		LRFN3	
		LRFN4	
		LRG1	
		LRIG1	
		LRIG2	
		LRIG3	
		LRP10	
		LRP2BP	
		LRP5	
		LRP5L	
		LRP6	
		LRP8	
		LRPAP1	
		LRPPRC	
		LRR1	
		LRRC1	
		LRRC14B	
		LRRC15	
		LRRC16A	
		LRRC16B	
		LRRC17	
		LRRC20	
		LRRC23	
		LRRC25	
		LRRC28	
		LRRC29	
		LRRC3	
		LRRC31	
		LRRC33	
		LRRC37A	
		LRRC37B	
		LRRC40	
		LRRC41	
		LRRC42	
		LRRC45	
		LRRC46	
		LRRC47	
		LRRC56	
		LRRC57	
		LRRC59	
		LRRC61	
		LRRC8A	
		LRRC8C	
		LRRC8D	
		LRRC8E	
		LRRFIP1	
		LRRFIP2	
		LRRTM1	
		LRRTM4	
		LRTM2	
		LRTOMT	
		LRWD1	
		LSAMP	
		LSG1	
		LSM1	
		LSM10	
		LSM11	
		LSM12	
		LSM14A	
		LSM14B	
		LSM2	
		LSM3	
		LSM4	
		LSM5	
		LSM6	
		LSM7	
		LSMD1	
		LSP1	
		LSR	
		LSS	
		LST1	
		LTB4R	
		LTB4R2	
		LTBP1	
		LTBP3	
		LTBP4	
		LTK	
		LTN1	
		LTV1	
		LUC7L	
		LUC7L2	
		LUC7L3	
		LURAP1L	
		LUZP2	
		LY6E	
		LY6G6C	
		LY75	
		LY9	
		LY96	
		LYAR	
		LYN	
		LYPD1	
		LYPD2	
		LYPD3	
		LYPD4	
		LYPD6	
		LYPLA1	
		LYPLA2	
		LYPLAL1	
		LYRM1	
		LYRM2	
		LYRM4	
		LYRM5	
		LYRM7	
		LYSMD1	
		LYSMD2	
		LYSMD3	
		LYSMD4	
		LYST	
		LYZ	
		LYZL1	
		LZIC	
		LZTFL1	
		LZTR1	
		LZTS2	
		M6PR	
		MACC1	
		MACF1	
		MACROD1	
		MAD1L1	
		MAD2L1	
		MAD2L1BP	
		MAD2L2	
		MADCAM1	
		MADD	
		MAEA	
		MAF	
		MAF1	
		MAFA	
		MAFF	
		MAFG	
		MAGEA11	
		MAGEA12	
		MAGEA2	
		MAGEA8	
		MAGEB3	
		MAGEC2	
		MAGED1	
		MAGED2	
		MAGED4B	
		MAGEE1	
		MAGEF1	
		MAGEH1	
		MAGEL2	
		MAGI1	
		MAGOH	
		MAGOHB	
		MAGT1	
		MAK16	
		MALSU1	
		MALT1	
		MAMDC4	
		MAML1	
		MAMSTR	
		MAN1A1	
		MAN1A2	
		MAN1B1	
		MAN2A1	
		MAN2A2	
		MAN2B1	
		MAN2B2	
		MAN2C1	
		MANBA	
		MANBAL	
		MANEA	
		MANEAL	
		MANF	
		MAP1A	
		MAP1B	
		MAP1LC3B	
		MAP1LC3C	
		MAP1S	
		MAP2	
		MAP2K1	
		MAP2K2	
		MAP2K3	
		MAP2K4	
		MAP2K5	
		MAP2K6	
		MAP2K7	
		MAP3K1	
		MAP3K10	
		MAP3K11	
		MAP3K12	
		MAP3K13	
		MAP3K14	
		MAP3K4	
		MAP3K5	
		MAP3K6	
		MAP3K7	
		MAP3K8	
		MAP4	
		MAP4K2	
		MAP4K3	
		MAP4K4	
		MAP4K5	
		MAP6	
		MAP6D1	
		MAP7D1	
		MAP7D3	
		MAP9	
		MAPK1	
		MAPK11	
		MAPK12	
		MAPK13	
		MAPK14	
		MAPK15	
		MAPK1IP1L	
		MAPK3	
		MAPK4	
		MAPK6	
		MAPK7	
		MAPK8	
		MAPK9	
		MAPKAP1	
		MAPKAPK2	
		MAPKAPK3	
		MAPKAPK5	
		MAPKBP1	
		MAPRE1	
		MAPRE2	
		MAPRE3	
		MAPT	
		MARCH2	
		MARCH3	
		MARCH5	
		MARCH6	
		MARCH7	
		MARCH8	
		MARCH9	
		MARCKSL1	
		MARK1	
		MARK2	
		MARK3	
		MARS	
		MARS2	
		MASP1	
		MAST2	
		MAST3	
		MAST4	
		MASTL	
		MAT2A	
		MAT2B	
		MATR3	
		MAU2	
		MAVS	
		MAX	
		MAZ	
		MB21D1	
		MB21D2	
		MBD1	
		MBD2	
		MBD3	
		MBD3L2	
		MBD4	
		MBD5	
		MBD6	
		MBIP	
		MBLAC1	
		MBLAC2	
		MBNL1	
		MBNL3	
		MBOAT1	
		MBOAT2	
		MBOAT7	
		MBP	
		MBTD1	
		MBTPS1	
		MBTPS2	
		MC1R	
		MCAT	
		MCC	
		MCCC1	
		MCCC2	
		MCCD1	
		MCEE	
		MCFD2	
		MCHR2	
		MCL1	
		MCM10	
		MCM2	
		MCM3	
		MCM3AP	
		MCM4	
		MCM6	
		MCM7	
		MCM8	
		MCM9	
		MCMBP	
		MCMDC2	
		MCOLN1	
		MCOLN3	
		MCPH1	
		MCRS1	
		MCTP1	
		MCTS1	
		MCU	
		MDC1	
		MDFI	
		MDFIC	
		MDGA1	
		MDH1	
		MDH2	
		MDK	
		MDM1	
		MDM2	
		MDM4	
		MDN1	
		MDP1	
		ME1	
		ME2	
		MEA1	
		MEAF6	
		MECOM	
		MECP2	
		MECR	
		MED1	
		MED10	
		MED11	
		MED12	
		MED13	
		MED13L	
		MED15	
		MED16	
		MED18	
		MED19	
		MED20	
		MED21	
		MED22	
		MED23	
		MED24	
		MED26	
		MED27	
		MED28	
		MED29	
		MED30	
		MED4	
		MED6	
		MED7	
		MED8	
		MED9	
		MEF2A	
		MEF2D	
		MEGF10	
		MEGF8	
		MEGF9	
		MEIS1	
		MELK	
		MEMO1	
		MEN1	
		MEP1B	
		MEPCE	
		MERTK	
		MESDC1	
		MESP1	
		MEST	
		MET	
		METAP1	
		METAP1D	
		METAP2	
		METRN	
		METTL1	
		METTL10	
		METTL11A	
		METTL13	
		METTL14	
		METTL15	
		METTL16	
		METTL17	
		METTL18	
		METTL19	
		METTL21A	
		METTL21B	
		METTL21D	
		METTL22	
		METTL23	
		METTL2A	
		METTL2B	
		METTL3	
		METTL4	
		METTL5	
		METTL6	
		METTL7A	
		METTL8	
		METTL9	
		MEX3B	
		MEX3C	
		MFAP1	
		MFAP3	
		MFAP3L	
		MFAP4	
		MFF	
		MFGE8	
		MFHAS1	
		MFI2	
		MFN1	
		MFN2	
		MFNG	
		MFSD1	
		MFSD10	
		MFSD11	
		MFSD12	
		MFSD3	
		MFSD5	
		MFSD6	
		MFSD8	
		MGA	
		MGAT1	
		MGAT2	
		MGAT3	
		MGAT4B	
		MGAT5	
		MGAT5B	
		MGEA5	
		MGMT	
		MGP	
		MGRN1	
		MGST1	
		MGST3	
		MIA	
		MIA3	
		MIB1	
		MIB2	
		MICA	
		MICAL1	
		MICALCL	
		MICALL1	
		MICALL2	
		MICB	
		MICU1	
		MID1IP1	
		MIDN	
		MIEN1	
		MIER2	
		MIER3	
		MIF	
		MIF4GD	
		MIIP	
		MINA	
		MINK1	
		MINPP1	
		MIOS	
		MIPEP	
		MIS12	
		MIS18A	
		MIS18BP1	
		MITD1	
		MITF	
		MKI67	
		MKI67IP	
		MKKS	
		MKL1	
		MKL2	
		MKLN1	
		MKNK1	
		MKNK2	
		MKRN1	
		MKRN2	
		MKRN3	
		MKS1	
		MKX	
		MLEC	
		MLF1IP	
		MLH1	
		MLH3	
		MLKL	
		MLL	
		MLL2	
		MLL3	
		MLL4	
		MLL5	
		MLLT3	
		MLST8	
		MLX	
		MLYCD	
		MMAA	
		MMAB	
		MMACHC	
		MMADHC	
		MMD	
		MMGT1	
		MMP11	
		MMP14	
		MMP15	
		MMP16	
		MMP2	
		MMP24	
		MMP3	
		MMS19	
		MMS22L	
		MN1	
		MNAT1	
		MND1	
		MNF1	
		MNS1	
		MNT	
		MNX1	
		MOAP1	
		MOB1A	
		MOB1B	
		MOB2	
		MOB3C	
		MOB4	
		MOCOS	
		MOCS1	
		MOCS2	
		MOCS3	
		MOGS	
		MOK	
		MON1A	
		MON1B	
		MORC1	
		MORC2	
		MORC3	
		MORC4	
		MORF4L1	
		MORF4L2	
		MORN4	
		MOSPD1	
		MOSPD2	
		MOSPD3	
		MOV10	
		MPDU1	
		MPG	
		MPHOSPH10	
		MPHOSPH6	
		MPHOSPH8	
		MPHOSPH9	
		MPI	
		MPP2	
		MPP5	
		MPP6	
		MPPE1	
		MPRIP	
		MPST	
		MPV17	
		MPV17L	
		MPV17L2	
		MPZL2	
		MPZL3	
		MR1	
		MRAP	
		MRE11A	
		MREG	
		MRFAP1	
		MRFAP1L1	
		MRGPRX3	
		MRI1	
		MRM1	
		MRP63	
		MRPL1	
		MRPL10	
		MRPL11	
		MRPL12	
		MRPL13	
		MRPL14	
		MRPL15	
		MRPL16	
		MRPL17	
		MRPL18	
		MRPL19	
		MRPL2	
		MRPL20	
		MRPL21	
		MRPL22	
		MRPL23	
		MRPL24	
		MRPL28	
		MRPL3	
		MRPL30	
		MRPL32	
		MRPL33	
		MRPL34	
		MRPL35	
		MRPL36	
		MRPL37	
		MRPL38	
		MRPL39	
		MRPL4	
		MRPL40	
		MRPL41	
		MRPL43	
		MRPL44	
		MRPL45	
		MRPL46	
		MRPL47	
		MRPL48	
		MRPL49	
		MRPL50	
		MRPL52	
		MRPL53	
		MRPL54	
		MRPL55	
		MRPL9	
		MRPS10	
		MRPS11	
		MRPS12	
		MRPS14	
		MRPS15	
		MRPS16	
		MRPS17	
		MRPS18A	
		MRPS18B	
		MRPS2	
		MRPS21	
		MRPS22	
		MRPS23	
		MRPS24	
		MRPS25	
		MRPS26	
		MRPS27	
		MRPS28	
		MRPS30	
		MRPS31	
		MRPS33	
		MRPS34	
		MRPS35	
		MRPS36	
		MRPS5	
		MRPS6	
		MRPS7	
		MRPS9	
		MRRF	
		MRS2	
		MRTO4	
		MS4A1	
		MS4A4A	
		MSANTD2	
		MSANTD4	
		MSC	
		MSH2	
		MSH3	
		MSH5	
		MSH6	
		MSI2	
		MSL2	
		MSL3	
		MSMB	
		MSMO1	
		MSMP	
		MSN	
		MSR1	
		MSRB1	
		MST1	
		MST4	
		MSTO1	
		MSX1	
		MT1E	
		MT1F	
		MT1X	
		MTA1	
		MTA2	
		MTA3	
		MTAP	
		MTBP	
		MTCH1	
		MTCH2	
		MTDH	
		MTERF	
		MTERFD1	
		MTERFD2	
		MTF1	
		MTF2	
		MTFP1	
		MTFR1	
		MTG1	
		MTHFD1	
		MTHFD1L	
		MTHFD2	
		MTHFR	
		MTHFS	
		MTHFSD	
		MTIF3	
		MTL5	
		MTM1	
		MTMR10	
		MTMR11	
		MTMR12	
		MTMR14	
		MTMR2	
		MTMR3	
		MTMR4	
		MTMR6	
		MTMR9	
		MTO1	
		MTOR	
		MTPAP	
		MTPN	
		MTR	
		MTRF1	
		MTRF1L	
		MTRR	
		MTUS1	
		MTUS2	
		MTX1	
		MTX2	
		MTX3	
		MUC1	
		MUC16	
		MUC21	
		MUC5B	
		MUC6	
		MUCL1	
		MUL1	
		MUM1	
		MURC	
		MUS81	
		MUSK	
		MUSTN1	
		MUTED	
		MUTYH	
		MVD	
		MVK	
		MXD1	
		MXD3	
		MXD4	
		MXI1	
		MXRA5	
		MXRA7	
		MYB	
		MYBBP1A	
		MYBL2	
		MYBPC1	
		MYBPH	
		MYCBP	
		MYCBP2	
		MYCBPAP	
		MYCL1	
		MYCT1	
		MYD88	
		MYEOV	
		MYEOV2	
		MYF5	
		MYF6	
		MYH7	
		MYH9	
		MYL12A	
		MYL12B	
		MYL3	
		MYL6	
		MYL6B	
		MYLK	
		MYLK2	
		MYNN	
		MYO10	
		MYO18A	
		MYO19	
		MYO1A	
		MYO1C	
		MYO3A	
		MYO3B	
		MYO6	
		MYO9A	
		MYO9B	
		MYOC	
		MYOCD	
		MYOF	
		MYOM2	
		MYOZ1	
		MYPOP	
		MZB1	
		MZF1	
		MZT1	
		MZT2A	
		MZT2B	
		N4BP1	
		N4BP2	
		N4BP2L1	
		N4BP2L2	
		N6AMT1	
		N6AMT2	
		NAA10	
		NAA15	
		NAA16	
		NAA20	
		NAA25	
		NAA30	
		NAA35	
		NAA38	
		NAA40	
		NAA50	
		NAA60	
		NAAA	
		NAB1	
		NAB2	
		NACC1	
		NADK	
		NADKD1	
		NADSYN1	
		NAE1	
		NAF1	
		NAGA	
		NAGLU	
		NAGPA	
		NAGS	
		NAIF1	
		NAIP	
		NAMPT	
		NANOS1	
		NANP	
		NANS	
		NAP1L1	
		NAP1L2	
		NAP1L4	
		NAP1L5	
		NAPA	
		NAPB	
		NAPEPLD	
		NAPG	
		NAPRT1	
		NARF	
		NARFL	
		NARG2	
		NARS	
		NARS2	
		NASP	
		NAT1	
		NAT10	
		NAT14	
		NAT6	
		NAV1	
		NBAS	
		NBEAL2	
		NBN	
		NBPF1	
		NBPF10	
		NBPF11	
		NBPF14	
		NBPF15	
		NBPF3	
		NBPF7	
		NBPF9	
		NBR1	
		NCALD	
		NCAM1	
		NCAN	
		NCAPD2	
		NCAPD3	
		NCAPG	
		NCAPG2	
		NCAPH	
		NCAPH2	
		NCBP1	
		NCBP2	
		NCDN	
		NCF2	
		NCF4	
		NCK1	
		NCK2	
		NCKAP1	
		NCKAP1L	
		NCKIPSD	
		NCL	
		NCOA1	
		NCOA2	
		NCOA3	
		NCOA4	
		NCOA5	
		NCOA6	
		NCOA7	
		NCOR1	
		NCOR2	
		NCR1	
		NCS1	
		NCSTN	
		NDC80	
		NDE1	
		NDEL1	
		NDFIP1	
		NDFIP2	
		NDNF	
		NDNL2	
		NDP	
		NDRG1	
		NDRG2	
		NDRG3	
		NDRG4	
		NDST1	
		NDUFA1	
		NDUFA10	
		NDUFA11	
		NDUFA12	
		NDUFA13	
		NDUFA3	
		NDUFA4	
		NDUFA4L2	
		NDUFA5	
		NDUFA7	
		NDUFA8	
		NDUFAB1	
		NDUFAF1	
		NDUFAF3	
		NDUFAF4	
		NDUFAF5	
		NDUFAF6	
		NDUFB1	
		NDUFB10	
		NDUFB11	
		NDUFB2	
		NDUFB3	
		NDUFB4	
		NDUFB5	
		NDUFB6	
		NDUFB7	
		NDUFB8	
		NDUFC1	
		NDUFS1	
		NDUFS2	
		NDUFS3	
		NDUFS4	
		NDUFS5	
		NDUFS7	
		NDUFS8	
		NDUFV1	
		NDUFV2	
		NDUFV3	
		NEBL	
		NECAB1	
		NECAB3	
		NECAP1	
		NECAP2	
		NEDD1	
		NEDD4	
		NEDD8	
		NEDD9	
		NEFL	
		NEFM	
		NEIL1	
		NEIL2	
		NEIL3	
		NEK1	
		NEK2	
		NEK3	
		NEK4	
		NEK6	
		NEK7	
		NELF	
		NELL1	
		NEMF	
		NENF	
		NET1	
		NETO2	
		NEU1	
		NEURL2	
		NEURL4	
		NEXN	
		NF1	
		NF2	
		NFAM1	
		NFAT5	
		NFATC1	
		NFATC2IP	
		NFATC3	
		NFE2L1	
		NFE2L2	
		NFE2L3	
		NFIA	
		NFIB	
		NFIC	
		NFIL3	
		NFIX	
		NFKB1	
		NFKB2	
		NFKBIA	
		NFKBIB	
		NFKBID	
		NFKBIE	
		NFKBIL1	
		NFKBIZ	
		NFRKB	
		NFS1	
		NFU1	
		NFX1	
		NFXL1	
		NFYB	
		NGB	
		NGDN	
		NGF	
		NGLY1	
		NHEJ1	
		NHLRC2	
		NHLRC3	
		NHLRC4	
		NHP2	
		NHP2L1	
		NHSL2	
		NICN1	
		NIF3L1	
		NIN	
		NINJ1	
		NIP7	
		NIPA1	
		NIPA2	
		NIPAL2	
		NIPBL	
		NIPSNAP1	
		NIPSNAP3A	
		NIT1	
		NIT2	
		NKAIN3	
		NKAP	
		NKD2	
		NKIRAS1	
		NKIRAS2	
		NKRF	
		NKTR	
		NKX2-1	
		NKX3-2	
		NLE1	
		NLGN1	
		NLGN2	
		NLK	
		NLN	
		NLRC5	
		NLRP10	
		NLRP8	
		NLRX1	
		NMB	
		NMD3	
		NME1	
		NME1-NME2	
		NME2	
		NME3	
		NME4	
		NME6	
		NME7	
		NMI	
		NMNAT1	
		NMNAT3	
		NMRAL1	
		NMRK1	
		NMRK2	
		NMT1	
		NMT2	
		NNMT	
		NNT	
		NOA1	
		NOB1	
		NOC2L	
		NOC3L	
		NOC4L	
		NOD1	
		NODAL	
		NOL10	
		NOL11	
		NOL12	
		NOL3	
		NOL6	
		NOL7	
		NOL8	
		NOL9	
		NOLC1	
		NOM1	
		NOMO1	
		NOMO2	
		NOMO3	
		NONO	
		NOP10	
		NOP14	
		NOP16	
		NOP2	
		NOP56	
		NOP58	
		NOP9	
		NOSIP	
		NOTCH2	
		NOTCH2NL	
		NOVA1	
		NOVA2	
		NOX1	
		NOX4	
		NOX5	
		NOXA1	
		NOXO1	
		NPAS1	
		NPAS3	
		NPAT	
		NPC1	
		NPC2	
		NPEPL1	
		NPEPPS	
		NPHP1	
		NPHP3	
		NPHP4	
		NPHS2	
		NPIP	
		NPL	
		NPLOC4	
		NPM2	
		NPM3	
		NPR1	
		NPR2	
		NPRL2	
		NPRL3	
		NPTN	
		NPTXR	
		NQO1	
		NQO2	
		NR1H2	
		NR1H3	
		NR2C1	
		NR2C2	
		NR2C2AP	
		NR2E1	
		NR2F2	
		NR2F6	
		NR3C1	
		NR3C2	
		NR4A1	
		NR5A2	
		NR6A1	
		NRAS	
		NRBP1	
		NRBP2	
		NRCAM	
		NRD1	
		NRF1	
		NRG1	
		NRG2	
		NRG3	
		NRGN	
		NRIP1	
		NRIP2	
		NRK	
		NRM	
		NRP2	
		NRSN2	
		NRTN	
		NSA2	
		NSD1	
		NSDHL	
		NSF	
		NSFL1C	
		NSL1	
		NSMAF	
		NSMCE1	
		NSMCE2	
		NSMCE4A	
		NSRP1	
		NSUN2	
		NSUN3	
		NSUN4	
		NSUN5	
		NSUN6	
		NSUN7	
		NT5C	
		NT5C2	
		NT5C3	
		NT5C3L	
		NT5DC1	
		NT5DC2	
		NT5E	
		NT5M	
		NTAN1	
		NTHL1	
		NTN1	
		NTPCR	
		NTRK3	
		NUAK1	
		NUAK2	
		NUBP1	
		NUBP2	
		NUBPL	
		NUCB1	
		NUCB2	
		NUCKS1	
		NUDC	
		NUDCD1	
		NUDCD2	
		NUDCD3	
		NUDT1	
		NUDT10	
		NUDT11	
		NUDT13	
		NUDT14	
		NUDT15	
		NUDT16	
		NUDT16L1	
		NUDT17	
		NUDT18	
		NUDT2	
		NUDT21	
		NUDT22	
		NUDT3	
		NUDT4	
		NUDT5	
		NUDT6	
		NUDT8	
		NUDT9	
		NUF2	
		NUFIP1	
		NUFIP2	
		NUGGC	
		NUMA1	
		NUMB	
		NUMBL	
		NUP107	
		NUP133	
		NUP153	
		NUP155	
		NUP160	
		NUP188	
		NUP205	
		NUP210	
		NUP214	
		NUP35	
		NUP43	
		NUP50	
		NUP54	
		NUP62	
		NUP85	
		NUP88	
		NUP93	
		NUP98	
		NUPR1	
		NUS1	
		NUSAP1	
		NUTF2	
		NVL	
		NXF1	
		NXN	
		NXPH1	
		NXPH2	
		NXT1	
		NXT2	
		NYAP1	
		OAF	
		OAS1	
		OASL	
		OAT	
		OAZ1	
		OAZ3	
		OBFC1	
		OBFC2A	
		OBSCN	
		OCEL1	
		OCIAD1	
		OCRL	
		ODC1	
		ODF2	
		ODF2L	
		ODF4	
		ODZ3	
		OFD1	
		OGDH	
		OGDHL	
		OGFOD1	
		OGFOD2	
		OGFR	
		OGG1	
		OGT	
		OIP5	
		OIT3	
		OLAH	
		OLFM1	
		OLFML2B	
		OLIG1	
		OMA1	
		OMD	
		ONECUT2	
		OPA1	
		OPA3	
		OPCML	
		OPN1SW	
		OPN3	
		OPN5	
		OPRD1	
		OPRK1	
		OPRL1	
		OPRM1	
		OPTN	
		OR11A1	
		OR11H12	
		OR11L1	
		OR13A1	
		OR1D2	
		OR1G1	
		OR1J2	
		OR1L4	
		OR1L8	
		OR1N1	
		OR2A14	
		OR2A42	
		OR2A5	
		OR2AG2	
		OR2AK2	
		OR2B2	
		OR2B3	
		OR2C1	
		OR2H2	
		OR2L3	
		OR2T11	
		OR2T12	
		OR2T27	
		OR2W3	
		OR2W5	
		OR4A15	
		OR4B1	
		OR4C12	
		OR4C15	
		OR4C16	
		OR4C46	
		OR4D1	
		OR4D6	
		OR4M1	
		OR4M2	
		OR4P4	
		OR4S1	
		OR51F1	
		OR51Q1	
		OR51T1	
		OR52A5	
		OR52B6	
		OR52D1	
		OR52H1	
		OR52K1	
		OR52N2	
		OR52N5	
		OR52W1	
		OR56B1	
		OR56B4	
		OR5AR1	
		OR5B12	
		OR5B2	
		OR5D14	
		OR5D18	
		OR5K4	
		OR5M3	
		OR6C3	
		OR6V1	
		OR7A17	
		OR7C2	
		OR7D4	
		OR8H3	
		ORAI1	
		ORAI2	
		ORAI3	
		ORAOV1	
		ORC1	
		ORC2	
		ORC3	
		ORC4	
		ORC5	
		ORC6	
		ORMDL1	
		ORMDL2	
		ORMDL3	
		OS9	
		OSBP	
		OSBP2	
		OSBPL11	
		OSBPL1A	
		OSBPL2	
		OSBPL3	
		OSBPL5	
		OSBPL6	
		OSBPL7	
		OSBPL8	
		OSBPL9	
		OSCAR	
		OSCP1	
		OSGEP	
		OSGEPL1	
		OSGIN2	
		OSR2	
		OSTC	
		OSTF1	
		OSTM1	
		OTOP1	
		OTP	
		OTUB1	
		OTUD3	
		OTUD5	
		OTUD6B	
		OTX2	
		OVCA2	
		OVGP1	
		OXA1L	
		OXCT1	
		OXCT2	
		OXNAD1	
		OXR1	
		OXSM	
		OXSR1	
		OXTR	
		P2RX1	
		P2RX2	
		P2RX4	
		P2RX5	
		P2RX7	
		P2RY11	
		P2RY12	
		P2RY13	
		P2RY2	
		P2RY6	
		P2RY8	
		P4HB	
		P4HTM	
		PA2G4	
		PAAF1	
		PABPC1	
		PABPC3	
		PABPC4	
		PABPN1	
		PACS1	
		PACS2	
		PACSIN1	
		PACSIN2	
		PACSIN3	
		PADI1	
		PADI2	
		PADI6	
		PAF1	
		PAFAH1B1	
		PAFAH1B2	
		PAFAH1B3	
		PAFAH2	
		PAG1	
		PAICS	
		PAIP1	
		PAIP2	
		PAK1IP1	
		PAK2	
		PAK4	
		PAK7	
		PALB2	
		PALLD	
		PAM16	
		PAN2	
		PAN3	
		PANK1	
		PANK2	
		PANK3	
		PANX1	
		PANX2	
		PANX3	
		PAOX	
		PAPD4	
		PAPD5	
		PAPD7	
		PAPOLA	
		PAPOLG	
		PAPSS1	
		PAQR3	
		PAQR4	
		PAQR6	
		PAQR7	
		PAQR8	
		PARD3	
		PARD6A	
		PARD6B	
		PARD6G	
		PARG	
		PARK7	
		PARL	
		PARM1	
		PARN	
		PARP1	
		PARP10	
		PARP11	
		PARP12	
		PARP14	
		PARP16	
		PARP2	
		PARP3	
		PARP4	
		PARP6	
		PARPBP	
		PARS2	
		PARVB	
		PASK	
		PATE1	
		PATE2	
		PATL1	
		PATZ1	
		PAX6	
		PAX7	
		PAX9	
		PAXIP1	
		PBK	
		PBLD	
		PBX1	
		PBX2	
		PBXIP1	
		PC	
		PCBD1	
		PCBD2	
		PCBP1	
		PCBP2	
		PCBP4	
		PCCA	
		PCCB	
		PCDH10	
		PCDH12	
		PCDH18	
		PCDH9	
		PCDHA11	
		PCDHA5	
		PCDHA7	
		PCDHAC2	
		PCDHB14	
		PCDHGA10	
		PCDHGA9	
		PCDHGB4	
		PCDHGB6	
		PCDHGC3	
		PCF11	
		PCGF1	
		PCGF2	
		PCGF3	
		PCGF5	
		PCGF6	
		PCID2	
		PCIF1	
		PCK2	
		PCM1	
		PCMT1	
		PCMTD1	
		PCMTD2	
		PCNA	
		PCNP	
		PCNT	
		PCNX	
		PCOLCE	
		PCOLCE2	
		PCSK1N	
		PCSK7	
		PCTP	
		PCYOX1	
		PCYOX1L	
		PCYT1A	
		PCYT2	
		PDAP1	
		PDCD10	
		PDCD2	
		PDCD2L	
		PDCD4	
		PDCD5	
		PDCD6	
		PDCD6IP	
		PDCD7	
		PDCL	
		PDCL3	
		PDDC1	
		PDE12	
		PDE1A	
		PDE3B	
		PDE4A	
		PDE4C	
		PDE4D	
		PDE4DIP	
		PDE5A	
		PDE6D	
		PDE6G	
		PDE6H	
		PDE8A	
		PDE8B	
		PDF	
		PDGFA	
		PDGFB	
		PDGFRA	
		PDGFRB	
		PDHA1	
		PDHB	
		PDHX	
		PDIA4	
		PDIA5	
		PDIA6	
		PDIK1L	
		PDK1	
		PDK2	
		PDK3	
		PDLIM1	
		PDLIM2	
		PDLIM3	
		PDLIM5	
		PDLIM7	
		PDP2	
		PDPK1	
		PDPR	
		PDRG1	
		PDS5B	
		PDSS1	
		PDSS2	
		PDX1	
		PDXK	
		PDXP	
		PDYN	
		PDZD11	
		PDZD8	
		PEA15	
		PEBP1	
		PECAM1	
		PECR	
		PEF1	
		PEG10	
		PEG3	
		PELI2	
		PELI3	
		PELO	
		PELP1	
		PEMT	
		PEPD	
		PER2	
		PER3	
		PES1	
		PET112	
		PEX1	
		PEX10	
		PEX11A	
		PEX11B	
		PEX13	
		PEX14	
		PEX16	
		PEX19	
		PEX2	
		PEX26	
		PEX3	
		PEX5	
		PEX6	
		PEX7	
		PF4V1	
		PFAS	
		PFDN1	
		PFDN2	
		PFDN4	
		PFDN5	
		PFDN6	
		PFKFB2	
		PFKFB3	
		PFKFB4	
		PFKL	
		PFKP	
		PFN1	
		PFN4	
		PGA3	
		PGAM1	
		PGAM4	
		PGAP1	
		PGAP2	
		PGAP3	
		PGBD1	
		PGBD2	
		PGBD3	
		PGBD4	
		PGD	
		PGGT1B	
		PGK1	
		PGLS	
		PGLYRP1	
		PGLYRP3	
		PGLYRP4	
		PGM1	
		PGM2	
		PGM2L1	
		PGM3	
		PGP	
		PGPEP1	
		PGRMC1	
		PGRMC2	
		PGS1	
		PHACTR1	
		PHACTR4	
		PHAX	
		PHB	
		PHC1	
		PHC2	
		PHC3	
		PHF1	
		PHF10	
		PHF11	
		PHF13	
		PHF14	
		PHF16	
		PHF17	
		PHF19	
		PHF2	
		PHF20	
		PHF20L1	
		PHF21A	
		PHF23	
		PHF3	
		PHF5A	
		PHF6	
		PHGDH	
		PHIP	
		PHKA1	
		PHKA2	
		PHKB	
		PHKG2	
		PHLDA1	
		PHLDB1	
		PHLDB3	
		PHLPP1	
		PHLPP2	
		PHOSPHO1	
		PHOSPHO2	
		PHPT1	
		PHRF1	
		PHTF1	
		PHTF2	
		PHYH	
		PHYHIP	
		PI15	
		PI4K2A	
		PI4K2B	
		PI4KA	
		PI4KB	
		PIAS1	
		PIAS2	
		PIAS3	
		PIAS4	
		PIBF1	
		PICALM	
		PICK1	
		PIDD	
		PIEZO2	
		PIF1	
		PIGA	
		PIGB	
		PIGF	
		PIGG	
		PIGH	
		PIGK	
		PIGL	
		PIGM	
		PIGN	
		PIGO	
		PIGP	
		PIGQ	
		PIGS	
		PIGT	
		PIGU	
		PIGV	
		PIGW	
		PIGX	
		PIGY	
		PIGZ	
		PIH1D1	
		PIK3C2A	
		PIK3C3	
		PIK3CA	
		PIK3CB	
		PIK3CG	
		PIK3IP1	
		PIK3R1	
		PIK3R2	
		PIK3R3	
		PIK3R4	
		PIK3R5	
		PILRA	
		PIM2	
		PIM3	
		PIN1	
		PIN4	
		PINK1	
		PINX1	
		PIP4K2A	
		PIP4K2B	
		PIP4K2C	
		PIP5K1A	
		PIP5K1B	
		PIP5K1C	
		PIP5KL1	
		PIR	
		PISD	
		PITHD1	
		PITPNA	
		PITPNB	
		PITPNC1	
		PITPNM1	
		PITPNM2	
		PITX1	
		PITX2	
		PJA2	
		PKD1	
		PKD2	
		PKDCC	
		PKHD1	
		PKHD1L1	
		PKIA	
		PKIG	
		PKLR	
		PKM	
		PKMYT1	
		PKN1	
		PKN2	
		PKN3	
		PKNOX1	
		PKP3	
		PKP4	
		PLA2G12A	
		PLA2G12B	
		PLA2G15	
		PLA2G4A	
		PLA2G4C	
		PLA2G6	
		PLAA	
		PLAC1	
		PLAG1	
		PLAGL1	
		PLAGL2	
		PLAUR	
		PLB1	
		PLBD2	
		PLCB1	
		PLCB3	
		PLCB4	
		PLCD1	
		PLCD3	
		PLCG1	
		PLCH2	
		PLCL1	
		PLCL2	
		PLCXD1	
		PLD2	
		PLD3	
		PLD4	
		PLD6	
		PLDN	
		PLEKHA1	
		PLEKHA2	
		PLEKHA3	
		PLEKHA7	
		PLEKHB2	
		PLEKHF1	
		PLEKHF2	
		PLEKHG1	
		PLEKHG2	
		PLEKHG4	
		PLEKHG4B	
		PLEKHG5	
		PLEKHH3	
		PLEKHJ1	
		PLEKHM2	
		PLEKHN1	
		PLEKHO1	
		PLEKHO2	
		PLGLB1	
		PLGRKT	
		PLIN2	
		PLIN3	
		PLIN5	
		PLK1	
		PLK1S1	
		PLK3	
		PLK4	
		PLLP	
		PLOD1	
		PLOD3	
		PLP2	
		PLRG1	
		PLSCR1	
		PLSCR3	
		PLSCR4	
		PLTP	
		PLXNA1	
		PLXNA2	
		PLXNA3	
		PLXNC1	
		PM20D1	
		PM20D2	
		PMAIP1	
		PMEL	
		PMEPA1	
		PMF1	
		PML	
		PMM1	
		PMM2	
		PMPCA	
		PMPCB	
		PMS1	
		PMS2	
		PMVK	
		PNISR	
		PNKD	
		PNMA1	
		PNMA3	
		PNMA6A	
		PNN	
		PNO1	
		PNP	
		PNPLA2	
		PNPLA6	
		PNPLA8	
		PNPO	
		PNPT1	
		PNRC2	
		POC1A	
		POC1B	
		POC5	
		PODXL	
		PODXL2	
		POFUT1	
		POFUT2	
		POGK	
		POGLUT1	
		POGZ	
		POLA1	
		POLA2	
		POLB	
		POLD1	
		POLD3	
		POLD4	
		POLDIP2	
		POLDIP3	
		POLE	
		POLE2	
		POLE3	
		POLE4	
		POLG	
		POLG2	
		POLH	
		POLL	
		POLM	
		POLQ	
		POLR1A	
		POLR1B	
		POLR1C	
		POLR1D	
		POLR1E	
		POLR2A	
		POLR2B	
		POLR2C	
		POLR2D	
		POLR2F	
		POLR2G	
		POLR2H	
		POLR2I	
		POLR2J	
		POLR2J3	
		POLR2K	
		POLR2L	
		POLR2M	
		POLR3A	
		POLR3B	
		POLR3C	
		POLR3D	
		POLR3F	
		POLR3GL	
		POLR3H	
		POLR3K	
		POLRMT	
		POM121	
		POMP	
		POMT1	
		POMT2	
		POMZP3	
		PON2	
		PON3	
		POP1	
		POP4	
		POP5	
		POP7	
		POPDC2	
		POR	
		PORCN	
		POU2F1	
		POU3F2	
		POU6F1	
		PPA1	
		PPA2	
		PPAN	
		PPAN-P2RY11	
		PPAP2A	
		PPAP2B	
		PPAP2C	
		PPAPDC1B	
		PPAPDC2	
		PPARA	
		PPARD	
		PPARGC1A	
		PPARGC1B	
		PPAT	
		PPCDC	
		PPCS	
		PPFIA1	
		PPFIA4	
		PPFIBP1	
		PPHLN1	
		PPIA	
		PPIB	
		PPID	
		PPIE	
		PPIF	
		PPIG	
		PPIH	
		PPIL1	
		PPIL2	
		PPIL3	
		PPIL6	
		PPM1A	
		PPM1B	
		PPM1D	
		PPM1E	
		PPM1F	
		PPM1G	
		PPM1K	
		PPM1L	
		PPM1M	
		PPME1	
		PPOX	
		PPP1CA	
		PPP1CB	
		PPP1CC	
		PPP1R10	
		PPP1R11	
		PPP1R12C	
		PPP1R13B	
		PPP1R13L	
		PPP1R14A	
		PPP1R14B	
		PPP1R14D	
		PPP1R15A	
		PPP1R15B	
		PPP1R16A	
		PPP1R18	
		PPP1R1B	
		PPP1R1C	
		PPP1R2	
		PPP1R21	
		PPP1R26	
		PPP1R35	
		PPP1R36	
		PPP1R3B	
		PPP1R3D	
		PPP1R7	
		PPP1R8	
		PPP1R9B	
		PPP2CA	
		PPP2CB	
		PPP2R1A	
		PPP2R1B	
		PPP2R2A	
		PPP2R2C	
		PPP2R2D	
		PPP2R3A	
		PPP2R3B	
		PPP2R3C	
		PPP2R4	
		PPP2R5A	
		PPP2R5B	
		PPP2R5C	
		PPP2R5D	
		PPP2R5E	
		PPP3CA	
		PPP3CB	
		PPP3CC	
		PPP3R1	
		PPP4R1	
		PPP4R2	
		PPP4R4	
		PPP5C	
		PPP6R1	
		PPP6R3	
		PPRC1	
		PPT1	
		PPT2	
		PPTC7	
		PPWD1	
		PQBP1	
		PQLC1	
		PQLC2	
		PQLC3	
		PRADC1	
		PRAF2	
		PRAME	
		PRAMEF10	
		PRAMEF5	
		PRAMEF7	
		PRAMEF9	
		PRAP1	
		PRB1	
		PRC1	
		PRCC	
		PRDM1	
		PRDM10	
		PRDM13	
		PRDM4	
		PRDM5	
		PRDM9	
		PRDX1	
		PRDX2	
		PRDX3	
		PRDX4	
		PRDX5	
		PRDX6	
		PREB	
		PRELID1	
		PRELID2	
		PREPL	
		PRG2	
		PRH1	
		PRIC285	
		PRICKLE2	
		PRICKLE3	
		PRICKLE4	
		PRIM1	
		PRIM2	
		PRKAA1	
		PRKAB1	
		PRKAB2	
		PRKACA	
		PRKACG	
		PRKAG1	
		PRKAG2	
		PRKAR1A	
		PRKAR1B	
		PRKAR2A	
		PRKCB	
		PRKCD	
		PRKCH	
		PRKCI	
		PRKCQ	
		PRKCSH	
		PRKCZ	
		PRKD2	
		PRKD3	
		PRKDC	
		PRKG1	
		PRKRA	
		PRKRIP1	
		PRKRIR	
		PRKX	
		PRLR	
		PRMT1	
		PRMT10	
		PRMT2	
		PRMT3	
		PRMT5	
		PRMT6	
		PRMT7	
		PROK2	
		PROP1	
		PROSC	
		PROSER1	
		PRPF18	
		PRPF19	
		PRPF3	
		PRPF31	
		PRPF38A	
		PRPF38B	
		PRPF39	
		PRPF4	
		PRPF40A	
		PRPF40B	
		PRPF4B	
		PRPF6	
		PRPF8	
		PRPH	
		PRPS1	
		PRPS2	
		PRPSAP1	
		PRPSAP2	
		PRR11	
		PRR12	
		PRR13	
		PRR14	
		PRR15	
		PRR15L	
		PRR16	
		PRR18	
		PRR19	
		PRR3	
		PRR4	
		PRR5	
		PRR5-ARHGAP8	
		PRR5L	
		PRRC1	
		PRRC2A	
		PRRC2C	
		PRRG4	
		PRRT1	
		PRRT2	
		PRRT3	
		PRSS16	
		PRSS2	
		PRSS3	
		PRSS35	
		PRSS42	
		PRSS53	
		PRSS58	
		PRTN3	
		PRUNE	
		PSAP	
		PSAT1	
		PSCA	
		PSD3	
		PSD4	
		PSEN1	
		PSEN2	
		PSENEN	
		PSIP1	
		PSKH1	
		PSMA1	
		PSMA2	
		PSMA3	
		PSMA4	
		PSMA5	
		PSMA6	
		PSMA8	
		PSMB1	
		PSMB10	
		PSMB2	
		PSMB3	
		PSMB4	
		PSMB5	
		PSMB6	
		PSMB7	
		PSMB8	
		PSMB9	
		PSMC1	
		PSMC2	
		PSMC3	
		PSMC3IP	
		PSMC4	
		PSMC5	
		PSMC6	
		PSMD1	
		PSMD10	
		PSMD11	
		PSMD12	
		PSMD13	
		PSMD14	
		PSMD2	
		PSMD3	
		PSMD4	
		PSMD5	
		PSMD6	
		PSMD7	
		PSMD8	
		PSMD9	
		PSME1	
		PSME2	
		PSME3	
		PSME4	
		PSMG1	
		PSMG2	
		PSMG3	
		PSORS1C1	
		PSPC1	
		PSPH	
		PSRC1	
		PSTK	
		PTAFR	
		PTBP1	
		PTBP2	
		PTBP3	
		PTCD1	
		PTCD2	
		PTCD3	
		PTCH1	
		PTCHD3	
		PTCHD4	
		PTDSS1	
		PTDSS2	
		PTEN	
		PTGER1	
		PTGES2	
		PTGES3	
		PTGES3L-AARSD1	
		PTGR2	
		PTHLH	
		PTK2B	
		PTK6	
		PTK7	
		PTMA	
		PTOV1	
		PTP4A1	
		PTPLAD1	
		PTPLAD2	
		PTPLB	
		PTPN1	
		PTPN11	
		PTPN18	
		PTPN2	
		PTPN20B	
		PTPN22	
		PTPN23	
		PTPN3	
		PTPN4	
		PTPN5	
		PTPN9	
		PTPRA	
		PTPRCAP	
		PTPRE	
		PTPRF	
		PTPRG	
		PTPRH	
		PTPRK	
		PTPRM	
		PTPRR	
		PTPRT	
		PTPRU	
		PTRF	
		PTRH1	
		PTRH2	
		PTRHD1	
		PTS	
		PTTG1	
		PTTG1IP	
		PTTG2	
		PTX4	
		PUF60	
		PUM1	
		PUM2	
		PURA	
		PURB	
		PURG	
		PUS1	
		PUS10	
		PUS3	
		PUS7	
		PUS7L	
		PUSL1	
		PVR	
		PVRL1	
		PVRL2	
		PWP1	
		PWP2	
		PWWP2A	
		PWWP2B	
		PXK	
		PXMP2	
		PXMP4	
		PXN	
		PYCARD	
		PYCR1	
		PYCR2	
		PYCRL	
		PYGB	
		PYGL	
		PYGM	
		PYGO2	
		PYHIN1	
		QARS	
		QDPR	
		QKI	
		QPCT	
		QPCTL	
		QRICH1	
		QRSL1	
		QSER1	
		QSOX1	
		QTRT1	
		QTRTD1	
		R3HCC1L	
		R3HDM1	
		R3HDM2	
		R3HDM4	
		RAB10	
		RAB11B	
		RAB11FIP1	
		RAB11FIP2	
		RAB11FIP3	
		RAB12	
		RAB13	
		RAB14	
		RAB18	
		RAB1A	
		RAB1B	
		RAB21	
		RAB22A	
		RAB24	
		RAB25	
		RAB26	
		RAB27A	
		RAB28	
		RAB2B	
		RAB30	
		RAB33B	
		RAB35	
		RAB36	
		RAB39B	
		RAB3GAP1	
		RAB3IL1	
		RAB3IP	
		RAB40B	
		RAB40C	
		RAB43	
		RAB4A	
		RAB4B	
		RAB5A	
		RAB5B	
		RAB5C	
		RAB6A	
		RAB6B	
		RAB7A	
		RAB7L1	
		RAB8A	
		RAB9A	
		RABAC1	
		RABEP1	
		RABEP2	
		RABEPK	
		RABGAP1	
		RABGAP1L	
		RABGEF1	
		RABGGTA	
		RABGGTB	
		RABIF	
		RABL2A	
		RABL2B	
		RABL3	
		RAC1	
		RAC2	
		RACGAP1	
		RAD17	
		RAD18	
		RAD21	
		RAD23A	
		RAD23B	
		RAD51	
		RAD51AP1	
		RAD51B	
		RAD51C	
		RAD51D	
		RAD52	
		RAD54B	
		RAD54L	
		RAE1	
		RAF1	
		RAI1	
		RALA	
		RALBP1	
		RALGAPA1	
		RALGAPA2	
		RALGAPB	
		RALGDS	
		RALGPS1	
		RALGPS2	
		RALY	
		RAMP2	
		RAN	
		RANBP1	
		RANBP10	
		RANBP2	
		RANBP3	
		RANBP6	
		RANBP9	
		RANGAP1	
		RANGRF	
		RAP1A	
		RAP1B	
		RAP1GAP2	
		RAP1GDS1	
		RAP2A	
		RAP2B	
		RAP2C	
		RAPGEF1	
		RAPGEF3	
		RAPGEF4	
		RAPGEF6	
		RAPGEFL1	
		RAPH1	
		RARB	
		RARG	
		RARRES3	
		RARS	
		RARS2	
		RASA2	
		RASA3	
		RASA4	
		RASAL1	
		RASAL2	
		RASAL3	
		RASD1	
		RASD2	
		RASGEF1B	
		RASGRP3	
		RASSF1	
		RASSF10	
		RASSF2	
		RASSF3	
		RASSF4	
		RASSF5	
		RASSF6	
		RASSF7	
		RASSF8	
		RAVER1	
		RAX2	
		RB1	
		RB1CC1	
		RBAK	
		RBBP4	
		RBBP5	
		RBBP6	
		RBBP7	
		RBBP8	
		RBBP9	
		RBCK1	
		RBFA	
		RBFOX2	
		RBKS	
		RBL1	
		RBL2	
		RBM10	
		RBM12	
		RBM12B	
		RBM14	
		RBM15	
		RBM15B	
		RBM17	
		RBM18	
		RBM22	
		RBM23	
		RBM25	
		RBM26	
		RBM28	
		RBM3	
		RBM33	
		RBM34	
		RBM38	
		RBM39	
		RBM4	
		RBM42	
		RBM44	
		RBM45	
		RBM47	
		RBM48	
		RBM4B	
		RBM5	
		RBM6	
		RBM7	
		RBM8A	
		RBMS1	
		RBMX	
		RBMX2	
		RBMXL1	
		RBMY1J	
		RBP5	
		RBPJ	
		RBPJL	
		RBPMS2	
		RBX1	
		RC3H1	
		RC3H2	
		RCAN1	
		RCAN3	
		RCBTB1	
		RCBTB2	
		RCC1	
		RCC2	
		RCCD1	
		RCE1	
		RCHY1	
		RCL1	
		RCN1	
		RCN2	
		RCN3	
		RCOR3	
		RDBP	
		RDH10	
		RDH11	
		RDH13	
		RDH14	
		RDH5	
		RDH8	
		RDM1	
		RDX	
		REC8	
		RECQL	
		RECQL4	
		RECQL5	
		REEP1	
		REEP2	
		REEP3	
		REEP4	
		REEP5	
		REEP6	
		REL	
		RELA	
		RELB	
		RELL2	
		RELN	
		RELT	
		REM2	
		REN	
		REPIN1	
		REPS1	
		REPS2	
		RER1	
		RERE	
		RERG	
		REST	
		RETSAT	
		REV1	
		REV3L	
		REXO1	
		REXO2	
		REXO4	
		RFC1	
		RFC2	
		RFC3	
		RFC4	
		RFC5	
		RFESD	
		RFK	
		RFNG	
		RFT1	
		RFWD2	
		RFWD3	
		RFX1	
		RFX3	
		RFX4	
		RFX5	
		RFX7	
		RFXANK	
		RFXAP	
		RG9MTD1	
		RG9MTD2	
		RG9MTD3	
		RGAG4	
		RGCC	
		RGL2	
		RGL3	
		RGL4	
		RGMA	
		RGMB	
		RGN	
		RGP1	
		RGPD1	
		RGPD2	
		RGPD5	
		RGR	
		RGS1	
		RGS10	
		RGS11	
		RGS12	
		RGS17	
		RGS19	
		RGS2	
		RGS6	
		RGS7	
		RGS9BP	
		RHBDD1	
		RHBDD2	
		RHBDD3	
		RHBDF1	
		RHBDF2	
		RHBDL1	
		RHBDL2	
		RHCE	
		RHEB	
		RHEBL1	
		RHOA	
		RHOBTB3	
		RHOC	
		RHOG	
		RHOQ	
		RHOT1	
		RHOT2	
		RHPN1	
		RIBC1	
		RIC8A	
		RIC8B	
		RICTOR	
		RIF1	
		RILP	
		RILPL1	
		RIMKLA	
		RIMS2	
		RIMS3	
		RIMS4	
		RIN1	
		RIN2	
		RIN3	
		RING1	
		RINL	
		RINT1	
		RIOK1	
		RIOK2	
		RIOK3	
		RIPK2	
		RIPK3	
		RIPK4	
		RIT1	
		RLF	
		RLTPR	
		RMI1	
		RMI2	
		RMND1	
		RMND5A	
		RMND5B	
		RNASE10	
		RNASE4	
		RNASEH1	
		RNASEH2B	
		RNASEH2C	
		RNASEK	
		RNASEL	
		RNASET2	
		RND1	
		RND2	
		RND3	
		RNF10	
		RNF103	
		RNF11	
		RNF111	
		RNF112	
		RNF113A	
		RNF113B	
		RNF114	
		RNF115	
		RNF121	
		RNF122	
		RNF123	
		RNF126	
		RNF128	
		RNF13	
		RNF135	
		RNF138	
		RNF14	
		RNF141	
		RNF145	
		RNF149	
		RNF150	
		RNF166	
		RNF167	
		RNF168	
		RNF169	
		RNF170	
		RNF181	
		RNF183	
		RNF185	
		RNF19A	
		RNF2	
		RNF20	
		RNF207	
		RNF213	
		RNF214	
		RNF215	
		RNF219	
		RNF220	
		RNF24	
		RNF25	
		RNF26	
		RNF31	
		RNF32	
		RNF34	
		RNF38	
		RNF4	
		RNF40	
		RNF41	
		RNF43	
		RNF44	
		RNF5	
		RNF6	
		RNF7	
		RNF8	
		RNFT1	
		RNFT2	
		RNGTT	
		RNH1	
		RNMT	
		RNMTL1	
		RNPC3	
		RNPEP	
		RNPEPL1	
		RNPS1	
		ROBO1	
		ROCK1	
		ROCK2	
		ROGDI	
		ROM1	
		ROMO1	
		ROPN1B	
		ROR1	
		ROR2	
		RORA	
		RORB	
		RP1L1	
		RP2	
		RP9	
		RPA1	
		RPA2	
		RPA3	
		RPAIN	
		RPAP1	
		RPAP2	
		RPAP3	
		RPE	
		RPF1	
		RPF2	
		RPGR	
		RPH3AL	
		RPIA	
		RPL10A	
		RPL10L	
		RPL11	
		RPL12	
		RPL13	
		RPL13A	
		RPL14	
		RPL15	
		RPL17	
		RPL18	
		RPL18A	
		RPL19	
		RPL21	
		RPL22	
		RPL22L1	
		RPL23	
		RPL23A	
		RPL24	
		RPL26	
		RPL26L1	
		RPL27	
		RPL27A	
		RPL28	
		RPL29	
		RPL3	
		RPL30	
		RPL31	
		RPL32	
		RPL34	
		RPL35	
		RPL35A	
		RPL36	
		RPL36AL	
		RPL37	
		RPL37A	
		RPL38	
		RPL39	
		RPL39L	
		RPL4	
		RPL41	
		RPL5	
		RPL6	
		RPL7	
		RPL7A	
		RPL7L1	
		RPL8	
		RPL9	
		RPLP0	
		RPLP1	
		RPLP2	
		RPN1	
		RPN2	
		RPP14	
		RPP21	
		RPP25	
		RPP25L	
		RPP30	
		RPP38	
		RPP40	
		RPRD1A	
		RPRD2	
		RPS10	
		RPS11	
		RPS12	
		RPS13	
		RPS14	
		RPS15	
		RPS15A	
		RPS16	
		RPS17	
		RPS18	
		RPS19	
		RPS19BP1	
		RPS2	
		RPS20	
		RPS21	
		RPS23	
		RPS24	
		RPS25	
		RPS26	
		RPS27	
		RPS27A	
		RPS27L	
		RPS28	
		RPS29	
		RPS3	
		RPS3A	
		RPS4X	
		RPS4Y1	
		RPS4Y2	
		RPS5	
		RPS6	
		RPS6KA1	
		RPS6KA2	
		RPS6KA3	
		RPS6KA4	
		RPS6KA5	
		RPS6KA6	
		RPS6KB1	
		RPS6KB2	
		RPS6KC1	
		RPS6KL1	
		RPS7	
		RPS9	
		RPSA	
		RPTOR	
		RPUSD1	
		RPUSD2	
		RPUSD3	
		RPUSD4	
		RQCD1	
		RRAGA	
		RRAGB	
		RRAGC	
		RRAGD	
		RRAS	
		RRBP1	
		RRM1	
		RRM2	
		RRM2B	
		RRN3	
		RRNAD1	
		RRP12	
		RRP15	
		RRP1B	
		RRP36	
		RRP7A	
		RRP8	
		RRP9	
		RRS1	
		RSAD1	
		RSBN1	
		RSBN1L	
		RSC1A1	
		RSF1	
		RSG1	
		RSL1D1	
		RSL24D1	
		RSPH10B	
		RSPH3	
		RSPO2	
		RSPO3	
		RSPRY1	
		RSRC1	
		RSRC2	
		RSU1	
		RTCA	
		RTEL1	
		RTF1	
		RTKN	
		RTN2	
		RTN3	
		RTN4	
		RTN4IP1	
		RTN4RL1	
		RTN4RL2	
		RTP2	
		RTP4	
		RTTN	
		RUFY1	
		RUFY2	
		RUFY3	
		RUNDC1	
		RUNX1	
		RUNX1T1	
		RUNX2	
		RUNX3	
		RUSC1-AS1	
		RUSC2	
		RUVBL1	
		RUVBL2	
		RWDD1	
		RWDD2A	
		RWDD2B	
		RWDD3	
		RWDD4	
		RXRB	
		RXRG	
		RYBP	
		RYK	
		RYR1	
		RYR2	
		S100A1	
		S100A11	
		S100A13	
		S100A14	
		S100A2	
		S100A4	
		S100A5	
		S100A6	
		S100A7L2	
		S100PBP	
		S1PR1	
		SAA1	
		SAAL1	
		SAC3D1	
		SACM1L	
		SACS	
		SAE1	
		SAFB	
		SAFB2	
		SALL3	
		SAMD1	
		SAMD10	
		SAMD4B	
		SAMD7	
		SAMD8	
		SAMD9	
		SAMD9L	
		SAMHD1	
		SAMM50	
		SAP18	
		SAP30	
		SAP30BP	
		SAPCD1	
		SAPCD2	
		SAR1A	
		SAR1B	
		SARM1	
		SARNP	
		SARS	
		SARS2	
		SART3	
		SASH3	
		SASS6	
		SAT1	
		SAT2	
		SATB2	
		SATL1	
		SAV1	
		SBDS	
		SBF1	
		SBF2	
		SBK1	
		SBNO1	
		SBNO2	
		SC5DL	
		SCAF1	
		SCAF11	
		SCAF4	
		SCAF8	
		SCAI	
		SCAMP1	
		SCAMP2	
		SCAMP3	
		SCAMP4	
		SCAND1	
		SCAND3	
		SCAP	
		SCAPER	
		SCARB1	
		SCARB2	
		SCCPDH	
		SCD	
		SCD5	
		SCEL	
		SCFD1	
		SCFD2	
		SCGB1C1	
		SCGB1D1	
		SCHIP1	
		SCLT1	
		SCLY	
		SCMH1	
		SCML1	
		SCML2	
		SCN3A	
		SCN3B	
		SCN4B	
		SCN7A	
		SCN9A	
		SCNM1	
		SCNN1B	
		SCNN1G	
		SCO1	
		SCO2	
		SCP2	
		SCPEP1	
		SCRIB	
		SCRN1	
		SCRN2	
		SCRT1	
		SCT	
		SCYL1	
		SCYL2	
		SCYL3	
		SDAD1	
		SDC1	
		SDC2	
		SDC4	
		SDCBP	
		SDCCAG3	
		SDCCAG8	
		SDF2	
		SDF2L1	
		SDF4	
		SDHA	
		SDHAF1	
		SDHB	
		SDHC	
		SDHD	
		SDPR	
		SDR39U1	
		SDR42E1	
		SDSL	
		SEBOX	
		SEC11A	
		SEC11C	
		SEC14L1	
		SEC14L4	
		SEC16A	
		SEC22A	
		SEC22B	
		SEC22C	
		SEC23A	
		SEC23IP	
		SEC24A	
		SEC24B	
		SEC24C	
		SEC24D	
		SEC31A	
		SEC61A1	
		SEC61B	
		SEC61G	
		SEC62	
		SEC63	
		SECISBP2	
		SECTM1	
		SEH1L	
		SEL1L	
		SELE	
		SELL	
		SELM	
		SELO	
		SELPLG	
		SELRC1	
		SELT	
		SEMA3A	
		SEMA3E	
		SEMA3F	
		SEMA3G	
		SEMA4B	
		SEMA4C	
		SEMA4D	
		SEMA5A	
		SEMA6A	
		SEMA6C	
		SEMG1	
		SENP2	
		SENP3	
		SENP5	
		SENP6	
		SENP7	
		SENP8	
		SEP15	
		SEPHS1	
		SEPHS2	
		SEPN1	
		SEPSECS	
		SEPT1	
		SEPT10	
		SEPT11	
		SEPT12	
		SEPT2	
		SEPT3	
		SEPT4	
		SEPT5	
		SEPT6	
		SEPT7	
		SEPT8	
		SEPT9	
		SEPW1	
		SERAC1	
		SERBP1	
		SERF1A	
		SERF1B	
		SERF2	
		SERINC1	
		SERINC3	
		SERINC4	
		SERP1	
		SERPINA1	
		SERPINB1	
		SERPINB7	
		SERPINB8	
		SERPINE2	
		SERPING1	
		SERTAD1	
		SERTAD2	
		SERTAD3	
		SERTAD4	
		SERTM1	
		SESN1	
		SESN2	
		SESN3	
		SESTD1	
		SET	
		SETBP1	
		SETD1A	
		SETD2	
		SETD3	
		SETD4	
		SETD7	
		SETD8	
		SETD9	
		SETDB1	
		SETDB2	
		SETMAR	
		SETX	
		SEZ6	
		SEZ6L2	
		SF1	
		SF3A1	
		SF3A2	
		SF3A3	
		SF3B1	
		SF3B14	
		SF3B2	
		SF3B3	
		SF3B4	
		SF3B5	
		SFI1	
		SFMBT1	
		SFPQ	
		SFR1	
		SFSWAP	
		SFT2D1	
		SFT2D2	
		SFT2D3	
		SFTA2	
		SFXN1	
		SFXN2	
		SFXN3	
		SFXN4	
		SFXN5	
		SGCB	
		SGCE	
		SGIP1	
		SGK1	
		SGK2	
		SGK3	
		SGMS1	
		SGOL1	
		SGOL2	
		SGPL1	
		SGPP1	
		SGSM1	
		SGSM2	
		SGSM3	
		SGTA	
		SGTB	
		SH2B1	
		SH2B2	
		SH2B3	
		SH2D1A	
		SH2D3A	
		SH2D3C	
		SH2D4A	
		SH3BGR	
		SH3BGRL	
		SH3BGRL3	
		SH3BP1	
		SH3BP5L	
		SH3D21	
		SH3GL1	
		SH3GL2	
		SH3GLB1	
		SH3GLB2	
		SH3KBP1	
		SH3TC2	
		SH3YL1	
		SHARPIN	
		SHB	
		SHBG	
		SHC1	
		SHCBP1	
		SHE	
		SHFM1	
		SHISA4	
		SHISA5	
		SHKBP1	
		SHMT1	
		SHMT2	
		SHOC2	
		SHOX2	
		SHPK	
		SHPRH	
		SHQ1	
		SHROOM2	
		SHROOM3	
		SHROOM4	
		SIAH1	
		SIAH2	
		SIDT2	
		SIGIRR	
		SIGLEC8	
		SIGMAR1	
		SIK1	
		SIK2	
		SIK3	
		SIKE1	
		SIL1	
		SIN3A	
		SIN3B	
		SIPA1	
		SIPA1L1	
		SIPA1L3	
		SIRPB1	
		SIRPG	
		SIRT1	
		SIRT2	
		SIRT3	
		SIRT4	
		SIRT5	
		SIRT6	
		SIRT7	
		SIVA1	
		SIX1	
		SIX2	
		SIX4	
		SIX5	
		SKA1	
		SKA2	
		SKA3	
		SKAP1	
		SKI	
		SKIL	
		SKIV2L	
		SKIV2L2	
		SKP1	
		SKP2	
		SLAIN1	
		SLAMF9	
		SLBP	
		SLC10A3	
		SLC10A7	
		SLC12A2	
		SLC12A4	
		SLC12A9	
		SLC13A2	
		SLC13A3	
		SLC15A3	
		SLC15A4	
		SLC16A14	
		SLC16A2	
		SLC16A6	
		SLC16A7	
		SLC17A3	
		SLC17A7	
		SLC19A1	
		SLC19A2	
		SLC1A2	
		SLC1A4	
		SLC1A5	
		SLC20A1	
		SLC20A2	
		SLC22A1	
		SLC22A10	
		SLC22A17	
		SLC22A18	
		SLC22A5	
		SLC22A6	
		SLC23A1	
		SLC23A2	
		SLC24A1	
		SLC24A4	
		SLC24A6	
		SLC25A1	
		SLC25A10	
		SLC25A11	
		SLC25A12	
		SLC25A13	
		SLC25A14	
		SLC25A15	
		SLC25A16	
		SLC25A17	
		SLC25A19	
		SLC25A20	
		SLC25A22	
		SLC25A23	
		SLC25A24	
		SLC25A25	
		SLC25A26	
		SLC25A27	
		SLC25A28	
		SLC25A29	
		SLC25A3	
		SLC25A32	
		SLC25A33	
		SLC25A36	
		SLC25A37	
		SLC25A38	
		SLC25A39	
		SLC25A4	
		SLC25A40	
		SLC25A42	
		SLC25A43	
		SLC25A44	
		SLC25A45	
		SLC25A46	
		SLC25A47	
		SLC25A48	
		SLC25A5	
		SLC25A51	
		SLC25A53	
		SLC26A1	
		SLC26A2	
		SLC26A6	
		SLC26A8	
		SLC26A9	
		SLC27A1	
		SLC27A3	
		SLC27A4	
		SLC27A5	
		SLC27A6	
		SLC28A1	
		SLC29A1	
		SLC29A2	
		SLC29A3	
		SLC29A4	
		SLC2A1	
		SLC2A11	
		SLC2A12	
		SLC2A14	
		SLC2A3	
		SLC2A4RG	
		SLC2A8	
		SLC2A9	
		SLC30A1	
		SLC30A3	
		SLC30A5	
		SLC30A7	
		SLC30A9	
		SLC31A1	
		SLC31A2	
		SLC33A1	
		SLC34A1	
		SLC35A1	
		SLC35A2	
		SLC35A3	
		SLC35A4	
		SLC35A5	
		SLC35B1	
		SLC35B2	
		SLC35B3	
		SLC35B4	
		SLC35C1	
		SLC35C2	
		SLC35D1	
		SLC35E1	
		SLC35E2	
		SLC35E3	
		SLC35E4	
		SLC35F2	
		SLC35F5	
		SLC35G1	
		SLC35G2	
		SLC35G3	
		SLC35G5	
		SLC36A1	
		SLC37A1	
		SLC37A3	
		SLC37A4	
		SLC38A1	
		SLC38A10	
		SLC38A11	
		SLC38A2	
		SLC38A5	
		SLC38A6	
		SLC38A7	
		SLC38A9	
		SLC39A1	
		SLC39A10	
		SLC39A11	
		SLC39A13	
		SLC39A3	
		SLC39A4	
		SLC39A5	
		SLC39A6	
		SLC39A7	
		SLC39A8	
		SLC39A9	
		SLC3A2	
		SLC40A1	
		SLC41A1	
		SLC41A2	
		SLC41A3	
		SLC43A1	
		SLC43A2	
		SLC43A3	
		SLC44A1	
		SLC44A2	
		SLC44A4	
		SLC45A1	
		SLC45A4	
		SLC46A1	
		SLC46A2	
		SLC46A3	
		SLC47A1	
		SLC48A1	
		SLC4A11	
		SLC4A1AP	
		SLC4A2	
		SLC4A5	
		SLC4A7	
		SLC4A8	
		SLC50A1	
		SLC52A2	
		SLC5A10	
		SLC5A3	
		SLC5A6	
		SLC5A8	
		SLC6A13	
		SLC6A16	
		SLC6A18	
		SLC6A2	
		SLC6A20	
		SLC6A7	
		SLC6A8	
		SLC7A1	
		SLC7A4	
		SLC7A5	
		SLC7A6	
		SLC7A6OS	
		SLC7A8	
		SLC7A9	
		SLC8A3	
		SLC9A1	
		SLC9A3R1	
		SLC9A3R2	
		SLC9A4	
		SLC9A6	
		SLC9A7	
		SLC9A8	
		SLC9A9	
		SLC9B1	
		SLC9B2	
		SLCO1A2	
		SLCO1B1	
		SLCO4A1	
		SLCO4C1	
		SLFN11	
		SLIRP	
		SLIT1	
		SLIT2	
		SLITRK4	
		SLK	
		SLMAP	
		SLMO1	
		SLMO2	
		SLTM	
		SLU7	
		SLX1A	
		SLX1B	
		SLX4	
		SMAD1	
		SMAD2	
		SMAD4	
		SMAD5	
		SMAD7	
		SMAP1	
		SMARCA2	
		SMARCA4	
		SMARCA5	
		SMARCAD1	
		SMARCAL1	
		SMARCB1	
		SMARCC1	
		SMARCC2	
		SMARCD1	
		SMARCD3	
		SMARCE1	
		SMC1A	
		SMC2	
		SMC3	
		SMC4	
		SMC6	
		SMCHD1	
		SMCP	
		SMCR7L	
		SMEK1	
		SMEK2	
		SMG1	
		SMG5	
		SMG7	
		SMG8	
		SMG9	
		SMN1	
		SMN2	
		SMNDC1	
		SMO	
		SMOX	
		SMPD1	
		SMPD2	
		SMPD3	
		SMPD4	
		SMPDL3A	
		SMS	
		SMTN	
		SMU1	
		SMUG1	
		SMURF1	
		SMURF2	
		SMYD2	
		SMYD4	
		SMYD5	
		SNAI3	
		SNAP23	
		SNAP25	
		SNAP29	
		SNAP47	
		SNAPC1	
		SNAPC2	
		SNAPC4	
		SNAPC5	
		SNAPIN	
		SND1	
		SNF8	
		SNIP1	
		SNN	
		SNPH	
		SNRK	
		SNRNP200	
		SNRNP25	
		SNRNP27	
		SNRNP35	
		SNRNP40	
		SNRNP70	
		SNRPA	
		SNRPA1	
		SNRPB	
		SNRPB2	
		SNRPC	
		SNRPD1	
		SNRPD2	
		SNRPD3	
		SNRPE	
		SNRPG	
		SNRPN	
		SNTA1	
		SNTB1	
		SNTB2	
		SNUPN	
		SNURF	
		SNW1	
		SNX1	
		SNX12	
		SNX13	
		SNX14	
		SNX15	
		SNX16	
		SNX18	
		SNX19	
		SNX21	
		SNX22	
		SNX24	
		SNX25	
		SNX27	
		SNX3	
		SNX30	
		SNX32	
		SNX33	
		SNX4	
		SNX5	
		SNX6	
		SNX7	
		SOAT1	
		SOAT2	
		SOBP	
		SOCS4	
		SOCS5	
		SOCS6	
		SOCS7	
		SOD1	
		SOD2	
		SOGA1	
		SOGA2	
		SOLH	
		SON	
		SORBS2	
		SORBS3	
		SORCS1	
		SORCS3	
		SORD	
		SORL1	
		SOS1	
		SOS2	
		SOSTDC1	
		SOX12	
		SOX14	
		SOX15	
		SOX18	
		SOX2	
		SOX30	
		SOX7	
		SOX8	
		SOX9	
		SP1	
		SP100	
		SP110	
		SP2	
		SP3	
		SP4	
		SP5	
		SP6	
		SP8	
		SPA17	
		SPACA3	
		SPACA4	
		SPACA7	
		SPAG1	
		SPAG11A	
		SPAG11B	
		SPAG16	
		SPAG4	
		SPAG5	
		SPAG7	
		SPAG9	
		SPAM1	
		SPAST	
		SPATA13	
		SPATA2	
		SPATA20	
		SPATA2L	
		SPATA5	
		SPATA5L1	
		SPATA7	
		SPATS2	
		SPATS2L	
		SPC24	
		SPC25	
		SPCS1	
		SPCS3	
		SPDYA	
		SPDYE2	
		SPECC1L	
		SPEF1	
		SPEF2	
		SPEN	
		SPG11	
		SPG20	
		SPG21	
		SPG7	
		SPHAR	
		SPHK2	
		SPI1	
		SPIB	
		SPIN1	
		SPIN2B	
		SPIN4	
		SPINK2	
		SPINK5	
		SPINT2	
		SPIRE2	
		SPN	
		SPNS1	
		SPO11	
		SPOCD1	
		SPOCK2	
		SPOP	
		SPOPL	
		SPPL2A	
		SPPL2B	
		SPPL2C	
		SPPL3	
		SPR	
		SPRED1	
		SPRR1B	
		SPRR2F	
		SPRR2G	
		SPRR3	
		SPRR4	
		SPRY1	
		SPRY2	
		SPRY4	
		SPRYD3	
		SPRYD4	
		SPRYD7	
		SPSB1	
		SPSB2	
		SPSB3	
		SPTA1	
		SPTAN1	
		SPTBN1	
		SPTLC1	
		SPTLC2	
		SPTSSA	
		SPTY2D1	
		SQLE	
		SQRDL	
		SQSTM1	
		SRA1	
		SRBD1	
		SRC	
		SRCAP	
		SRCRB4D	
		SRD5A1	
		SRD5A3	
		SREBF1	
		SREBF2	
		SREK1	
		SREK1IP1	
		SRF	
		SRFBP1	
		SRGAP2	
		SRGAP3	
		SRGN	
		SRI	
		SRM	
		SRP14	
		SRP19	
		SRP54	
		SRP72	
		SRP9	
		SRPK1	
		SRPK2	
		SRPK3	
		SRPR	
		SRPRB	
		SRR	
		SRRD	
		SRRM1	
		SRRM2	
		SRRT	
		SRSF1	
		SRSF10	
		SRSF11	
		SRSF2	
		SRSF3	
		SRSF4	
		SRSF6	
		SRSF7	
		SRSF8	
		SRSF9	
		SRXN1	
		SS18	
		SS18L2	
		SSB	
		SSBP1	
		SSBP2	
		SSBP3	
		SSBP4	
		SSFA2	
		SSH2	
		SSH3	
		SSNA1	
		SSPN	
		SSR2	
		SSR3	
		SSR4	
		SSRP1	
		SSSCA1	
		SSTR2	
		SSTR3	
		SSU72	
		SSX2	
		SSX4B	
		ST13	
		ST14	
		ST3GAL1	
		ST3GAL3	
		ST3GAL4	
		ST3GAL6	
		ST5	
		ST6GALNAC2	
		ST6GALNAC4	
		ST6GALNAC5	
		ST7	
		ST7L	
		ST8SIA1	
		ST8SIA2	
		ST8SIA4	
		STAC	
		STAC2	
		STAG1	
		STAG2	
		STAG3	
		STAM	
		STAM2	
		STAMBP	
		STAMBPL1	
		STARD10	
		STARD13	
		STARD3	
		STARD3NL	
		STARD5	
		STARD7	
		STAT2	
		STAT3	
		STAU1	
		STAU2	
		STBD1	
		STC2	
		STEAP3	
		STH	
		STIL	
		STIM1	
		STIM2	
		STIP1	
		STK10	
		STK11	
		STK11IP	
		STK16	
		STK17A	
		STK17B	
		STK19	
		STK24	
		STK25	
		STK3	
		STK32B	
		STK33	
		STK35	
		STK36	
		STK38	
		STK38L	
		STK39	
		STK4	
		STK40	
		STMN1	
		STOM	
		STOML1	
		STOML2	
		STOX1	
		STRA13	
		STRADA	
		STRAP	
		STRN	
		STRN3	
		STRN4	
		STT3A	
		STT3B	
		STUB1	
		STX10	
		STX11	
		STX12	
		STX16	
		STX17	
		STX19	
		STX1A	
		STX2	
		STX4	
		STX5	
		STX6	
		STX7	
		STX8	
		STXBP2	
		STXBP3	
		STXBP4	
		STXBP5	
		STYX	
		STYXL1	
		SUB1	
		SUCLA2	
		SUCLG1	
		SUCLG2	
		SUDS3	
		SUFU	
		SUGP2	
		SUGT1	
		SULF1	
		SULT1A1	
		SULT1A2	
		SULT1C3	
		SULT1C4	
		SULT2B1	
		SULT6B1	
		SUMF1	
		SUMF2	
		SUMO1	
		SUMO2	
		SUN1	
		SUN2	
		SUN3	
		SUOX	
		SUPT16H	
		SUPT3H	
		SUPT4H1	
		SUPT5H	
		SUPV3L1	
		SURF2	
		SURF4	
		SURF6	
		SUSD1	
		SUSD2	
		SUSD3	
		SUSD5	
		SUV39H1	
		SUV39H2	
		SUV420H1	
		SUZ12	
		SVIL	
		SWI5	
		SWSAP1	
		SWT1	
		SYAP1	
		SYDE2	
		SYF2	
		SYMPK	
		SYN2	
		SYNCRIP	
		SYNDIG1	
		SYNE1	
		SYNE2	
		SYNE3	
		SYNGR1	
		SYNGR2	
		SYNGR3	
		SYNJ1	
		SYNJ2	
		SYNM	
		SYNRG	
		SYPL1	
		SYS1	
		SYT1	
		SYT11	
		SYT12	
		SYT15	
		SYT16	
		SYTL2	
		SYTL3	
		SYVN1	
		TAAR1	
		TAB1	
		TAB2	
		TAB3	
		TACC3	
		TACO1	
		TADA1	
		TADA2A	
		TADA3	
		TAF1	
		TAF10	
		TAF11	
		TAF12	
		TAF13	
		TAF15	
		TAF1A	
		TAF1B	
		TAF1C	
		TAF1D	
		TAF1L	
		TAF2	
		TAF4	
		TAF4B	
		TAF5	
		TAF5L	
		TAF6	
		TAF6L	
		TAF7	
		TAF7L	
		TAF9	
		TAF9B	
		TAGLN	
		TAGLN2	
		TAL1	
		TAL2	
		TALDO1	
		TAMM41	
		TANC1	
		TANK	
		TAOK1	
		TAOK2	
		TAP2	
		TAPBP	
		TAPBPL	
		TAPT1	
		TARBP1	
		TARBP2	
		TARDBP	
		TARS	
		TARS2	
		TAS2R1	
		TAS2R3	
		TAS2R38	
		TAS2R5	
		TASP1	
		TATDN1	
		TATDN3	
		TAX1BP1	
		TAX1BP3	
		TAZ	
		TBATA	
		TBC1D10A	
		TBC1D10B	
		TBC1D13	
		TBC1D14	
		TBC1D15	
		TBC1D16	
		TBC1D17	
		TBC1D19	
		TBC1D2	
		TBC1D20	
		TBC1D21	
		TBC1D22A	
		TBC1D22B	
		TBC1D23	
		TBC1D24	
		TBC1D25	
		TBC1D28	
		TBC1D2B	
		TBC1D3B	
		TBC1D3C	
		TBC1D3G	
		TBC1D5	
		TBC1D7	
		TBC1D9B	
		TBCA	
		TBCB	
		TBCC	
		TBCCD1	
		TBCD	
		TBCE	
		TBCEL	
		TBCK	
		TBK1	
		TBKBP1	
		TBL1X	
		TBL1XR1	
		TBL2	
		TBL3	
		TBP	
		TBPL1	
		TBPL2	
		TBRG4	
		TBX1	
		TBX18	
		TBX19	
		TBX2	
		TBX20	
		TBX21	
		TBX22	
		TBX3	
		TCEA1	
		TCEA2	
		TCEA3	
		TCEAL1	
		TCEAL5	
		TCEAL8	
		TCEANC2	
		TCEB1	
		TCEB2	
		TCEB3	
		TCERG1	
		TCF12	
		TCF19	
		TCF20	
		TCF23	
		TCF3	
		TCF4	
		TCF7	
		TCF7L2	
		TCFL5	
		TCHH	
		TCHP	
		TCIRG1	
		TCN2	
		TCP1	
		TCP10L	
		TCP11L1	
		TCTA	
		TCTEX1D1	
		TCTEX1D2	
		TDG	
		TDO2	
		TDP1	
		TDP2	
		TDRD1	
		TDRD6	
		TDRD9	
		TDRKH	
		TEAD1	
		TEAD2	
		TEAD4	
		TEC	
		TECPR1	
		TECR	
		TECTA	
		TEDDM1	
		TEF	
		TEKT1	
		TEKT2	
		TELO2	
		TERF1	
		TERF2	
		TERF2IP	
		TERT	
		TES	
		TESC	
		TESK1	
		TESK2	
		TET1	
		TEX10	
		TEX13A	
		TEX19	
		TEX2	
		TEX261	
		TEX264	
		TEX28	
		TEX30	
		TEX33	
		TFAM	
		TFAP2A	
		TFAP2C	
		TFAP4	
		TFB1M	
		TFB2M	
		TFCP2	
		TFDP1	
		TFDP2	
		TFE3	
		TFEB	
		TFEC	
		TFG	
		TFIP11	
		TFPT	
		TFR2	
		TFRC	
		TGDS	
		TGFB1I1	
		TGFB3	
		TGFBRAP1	
		TGIF1	
		TGIF2	
		TGM3	
		TGM7	
		TGOLN2	
		TGS1	
		TH1L	
		THAP1	
		THAP11	
		THAP3	
		THAP4	
		THAP6	
		THAP7	
		THAP8	
		THBS3	
		THEG	
		THEM4	
		THEM6	
		THEMIS	
		THG1L	
		THNSL1	
		THOC1	
		THOC2	
		THOC3	
		THOC5	
		THOC6	
		THOC7	
		THOP1	
		THRA	
		THRAP3	
		THSD4	
		THSD7A	
		THTPA	
		THUMPD1	
		THUMPD2	
		THUMPD3	
		THYN1	
		TIA1	
		TIAL1	
		TIAM1	
		TICAM1	
		TICAM2	
		TIE1	
		TIFA	
		TIGD1	
		TIGD5	
		TIGD6	
		TIGD7	
		TIGIT	
		TIMELESS	
		TIMM10	
		TIMM13	
		TIMM17A	
		TIMM17B	
		TIMM21	
		TIMM22	
		TIMM23	
		TIMM44	
		TIMM8A	
		TIMM8B	
		TIMM9	
		TIMMDC1	
		TIMP2	
		TIMP4	
		TINAG	
		TINF2	
		TIPARP	
		TIPIN	
		TIPRL	
		TIRAP	
		TJAP1	
		TJP1	
		TJP2	
		TK1	
		TK2	
		TKT	
		TLCD1	
		TLE1	
		TLE3	
		TLE4	
		TLE6	
		TLK1	
		TLK2	
		TLL1	
		TLN1	
		TLR1	
		TLR6	
		TLR7	
		TM2D1	
		TM2D2	
		TM2D3	
		TM7SF2	
		TM7SF3	
		TM9SF1	
		TM9SF2	
		TM9SF3	
		TM9SF4	
		TMA16	
		TMA7	
		TMBIM1	
		TMBIM4	
		TMBIM6	
		TMC3	
		TMC6	
		TMCC1	
		TMCC2	
		TMCC3	
		TMCO1	
		TMCO3	
		TMCO4	
		TMCO5A	
		TMCO6	
		TMED1	
		TMED2	
		TMED3	
		TMED4	
		TMED5	
		TMED7	
		TMED9	
		TMEFF1	
		TMEM101	
		TMEM104	
		TMEM106B	
		TMEM107	
		TMEM108	
		TMEM109	
		TMEM11	
		TMEM110	
		TMEM115	
		TMEM116	
		TMEM117	
		TMEM120A	
		TMEM121	
		TMEM123	
		TMEM126A	
		TMEM126B	
		TMEM127	
		TMEM128	
		TMEM129	
		TMEM131	
		TMEM132A	
		TMEM134	
		TMEM135	
		TMEM136	
		TMEM140	
		TMEM141	
		TMEM143	
		TMEM147	
		TMEM14A	
		TMEM14B	
		TMEM14C	
		TMEM150A	
		TMEM150C	
		TMEM151A	
		TMEM154	
		TMEM155	
		TMEM156	
		TMEM159	
		TMEM160	
		TMEM161A	
		TMEM164	
		TMEM165	
		TMEM167A	
		TMEM167B	
		TMEM168	
		TMEM169	
		TMEM17	
		TMEM170A	
		TMEM173	
		TMEM175	
		TMEM177	
		TMEM179	
		TMEM179B	
		TMEM18	
		TMEM180	
		TMEM181	
		TMEM183A	
		TMEM183B	
		TMEM184B	
		TMEM184C	
		TMEM185A	
		TMEM186	
		TMEM187	
		TMEM189	
		TMEM189-UBE2V1	
		TMEM19	
		TMEM192	
		TMEM194A	
		TMEM199	
		TMEM200A	
		TMEM201	
		TMEM202	
		TMEM203	
		TMEM205	
		TMEM207	
		TMEM208	
		TMEM209	
		TMEM214	
		TMEM216	
		TMEM217	
		TMEM218	
		TMEM219	
		TMEM222	
		TMEM223	
		TMEM230	
		TMEM231	
		TMEM241	
		TMEM244	
		TMEM248	
		TMEM25	
		TMEM27	
		TMEM30A	
		TMEM31	
		TMEM33	
		TMEM38A	
		TMEM38B	
		TMEM39A	
		TMEM39B	
		TMEM41A	
		TMEM41B	
		TMEM42	
		TMEM43	
		TMEM44	
		TMEM45B	
		TMEM47	
		TMEM48	
		TMEM5	
		TMEM50A	
		TMEM50B	
		TMEM52	
		TMEM54	
		TMEM55A	
		TMEM55B	
		TMEM59	
		TMEM59L	
		TMEM60	
		TMEM62	
		TMEM63A	
		TMEM63B	
		TMEM63C	
		TMEM65	
		TMEM66	
		TMEM67	
		TMEM68	
		TMEM69	
		TMEM70	
		TMEM79	
		TMEM80	
		TMEM81	
		TMEM86A	
		TMEM86B	
		TMEM87A	
		TMEM87B	
		TMEM8A	
		TMEM8B	
		TMEM9	
		TMEM91	
		TMEM97	
		TMEM9B	
		TMLHE	
		TMOD1	
		TMOD3	
		TMOD4	
		TMPO	
		TMPPE	
		TMPRSS12	
		TMPRSS15	
		TMPRSS3	
		TMPRSS4	
		TMPRSS7	
		TMSB10	
		TMSB4X	
		TMTC1	
		TMTC2	
		TMTC4	
		TMUB1	
		TMUB2	
		TMX1	
		TMX2	
		TMX3	
		TMX4	
		TNC	
		TNFAIP1	
		TNFAIP2	
		TNFAIP6	
		TNFAIP8	
		TNFAIP8L1	
		TNFAIP8L2	
		TNFRSF10A	
		TNFRSF10B	
		TNFRSF10C	
		TNFRSF10D	
		TNFRSF12A	
		TNFRSF13B	
		TNFRSF13C	
		TNFRSF14	
		TNFRSF17	
		TNFRSF19	
		TNFRSF1A	
		TNFRSF1B	
		TNFRSF21	
		TNFRSF25	
		TNFRSF9	
		TNFSF10	
		TNFSF12-TNFSF13	
		TNFSF13B	
		TNFSF14	
		TNFSF15	
		TNFSF9	
		TNIP1	
		TNIP2	
		TNKS	
		TNKS1BP1	
		TNNI3K	
		TNNT1	
		TNNT2	
		TNP1	
		TNPO1	
		TNPO2	
		TNPO3	
		TNRC6A	
		TNS4	
		TOB1	
		TOB2	
		TOE1	
		TOLLIP	
		TOM1	
		TOM1L2	
		TOMM20	
		TOMM22	
		TOMM34	
		TOMM40	
		TOMM5	
		TOMM7	
		TOMM70A	
		TONSL	
		TOP1	
		TOP1MT	
		TOP2A	
		TOP2B	
		TOP3A	
		TOP3B	
		TOPBP1	
		TOPORS	
		TOR1A	
		TOR1AIP1	
		TOR1AIP2	
		TOR1B	
		TOR2A	
		TOR3A	
		TOX2	
		TOX4	
		TP53BP1	
		TP53BP2	
		TP53I11	
		TP53I13	
		TP53I3	
		TP53INP1	
		TP53INP2	
		TP53RK	
		TPCN2	
		TPD52	
		TPD52L1	
		TPD52L2	
		TPGS2	
		TPH1	
		TPI1	
		TPM2	
		TPM3	
		TPM4	
		TPMT	
		TPP1	
		TPP2	
		TPPP	
		TPR	
		TPRA1	
		TPRG1L	
		TPRKB	
		TPST1	
		TPST2	
		TPT1	
		TPX2	
		TRA2A	
		TRA2B	
		TRABD	
		TRADD	
		TRAF2	
		TRAF3	
		TRAF3IP1	
		TRAF3IP3	
		TRAF4	
		TRAF5	
		TRAF6	
		TRAF7	
		TRAFD1	
		TRAIP	
		TRAK1	
		TRAK2	
		TRAM1	
		TRAM1L1	
		TRAM2	
		TRANK1	
		TRAP1	
		TRAPPC1	
		TRAPPC10	
		TRAPPC11	
		TRAPPC12	
		TRAPPC2	
		TRAPPC2L	
		TRAPPC3	
		TRAPPC4	
		TRAPPC5	
		TRAPPC6A	
		TRAPPC6B	
		TRAPPC8	
		TRAPPC9	
		TRAT1	
		TRDN	
		TREM1	
		TREML1	
		TREML2	
		TRERF1	
		TREX1	
		TRIAP1	
		TRIB1	
		TRIB2	
		TRIB3	
		TRIL	
		TRIM11	
		TRIM13	
		TRIM14	
		TRIM21	
		TRIM23	
		TRIM24	
		TRIM25	
		TRIM26	
		TRIM27	
		TRIM28	
		TRIM29	
		TRIM3	
		TRIM31	
		TRIM33	
		TRIM36	
		TRIM37	
		TRIM38	
		TRIM39	
		TRIM4	
		TRIM41	
		TRIM44	
		TRIM45	
		TRIM46	
		TRIM49	
		TRIM5	
		TRIM51	
		TRIM52	
		TRIM56	
		TRIM58	
		TRIM59	
		TRIM60	
		TRIM61	
		TRIM62	
		TRIM63	
		TRIM67	
		TRIM68	
		TRIM7	
		TRIM71	
		TRIM73	
		TRIM8	
		TRIM9	
		TRIML1	
		TRIO	
		TRIOBP	
		TRIP10	
		TRIP11	
		TRIP12	
		TRIP13	
		TRIP4	
		TRIP6	
		TRMT1	
		TRMT112	
		TRMT12	
		TRMT13	
		TRMT1L	
		TRMT2A	
		TRMT2B	
		TRMT5	
		TRMT6	
		TRMT61A	
		TRMT61B	
		TRMU	
		TRNT1	
		TROVE2	
		TRPC1	
		TRPC4	
		TRPC4AP	
		TRPM3	
		TRPM8	
		TRPS1	
		TRPT1	
		TRPV1	
		TRPV2	
		TRPV3	
		TRPV5	
		TRRAP	
		TRUB1	
		TRUB2	
		TSC1	
		TSC2	
		TSC22D1	
		TSC22D2	
		TSC22D3	
		TSC22D4	
		TSEN15	
		TSEN2	
		TSEN34	
		TSEN54	
		TSFM	
		TSG101	
		TSGA10	
		TSGA13	
		TSHR	
		TSHZ1	
		TSHZ3	
		TSLP	
		TSN	
		TSNARE1	
		TSNAX	
		TSPAN1	
		TSPAN10	
		TSPAN12	
		TSPAN13	
		TSPAN14	
		TSPAN15	
		TSPAN17	
		TSPAN18	
		TSPAN3	
		TSPAN31	
		TSPAN33	
		TSPAN4	
		TSPAN5	
		TSPO	
		TSPYL1	
		TSPYL4	
		TSPYL5	
		TSR1	
		TSR3	
		TSSC1	
		TSSC4	
		TSSK1B	
		TSSK3	
		TSTA3	
		TSTD2	
		TTC1	
		TTC12	
		TTC13	
		TTC14	
		TTC16	
		TTC17	
		TTC19	
		TTC21A	
		TTC23	
		TTC25	
		TTC26	
		TTC27	
		TTC30A	
		TTC30B	
		TTC31	
		TTC32	
		TTC33	
		TTC37	
		TTC38	
		TTC39B	
		TTC39C	
		TTC4	
		TTC5	
		TTC7A	
		TTC7B	
		TTC8	
		TTC9C	
		TTF1	
		TTF2	
		TTI1	
		TTI2	
		TTK	
		TTL	
		TTLL1	
		TTLL11	
		TTLL12	
		TTLL4	
		TTLL5	
		TTLL7	
		TTN	
		TTYH3	
		TUBA1A	
		TUBA1B	
		TUBA1C	
		TUBA3D	
		TUBA3E	
		TUBA4A	
		TUBB	
		TUBB2A	
		TUBB3	
		TUBB4A	
		TUBB4B	
		TUBD1	
		TUBE1	
		TUBG1	
		TUBG2	
		TUBGCP2	
		TUBGCP3	
		TUBGCP4	
		TUBGCP5	
		TUBGCP6	
		TUFM	
		TUFT1	
		TULP3	
		TULP4	
		TUSC1	
		TUSC2	
		TUT1	
		TWF1	
		TWF2	
		TWIST1	
		TWISTNB	
		TWSG1	
		TXLNA	
		TXLNG	
		TXN	
		TXN2	
		TXNDC11	
		TXNDC12	
		TXNDC15	
		TXNDC16	
		TXNDC17	
		TXNDC5	
		TXNDC9	
		TXNIP	
		TXNL1	
		TXNL4A	
		TXNL4B	
		TXNRD1	
		TXNRD2	
		TYMP	
		TYMS	
		TYRO3	
		TYSND1	
		TYW1	
		TYW3	
		U2AF1	
		U2AF1L4	
		U2AF2	
		U2SURP	
		UAP1	
		UBA1	
		UBA2	
		UBA3	
		UBA5	
		UBA52	
		UBA6	
		UBAC1	
		UBAC2	
		UBAP1	
		UBAP2	
		UBAP2L	
		UBASH3B	
		UBB	
		UBC	
		UBE2A	
		UBE2B	
		UBE2C	
		UBE2D2	
		UBE2D3	
		UBE2D4	
		UBE2E2	
		UBE2E3	
		UBE2F	
		UBE2G1	
		UBE2G2	
		UBE2H	
		UBE2I	
		UBE2J1	
		UBE2J2	
		UBE2K	
		UBE2L6	
		UBE2M	
		UBE2N	
		UBE2O	
		UBE2Q1	
		UBE2Q2	
		UBE2R2	
		UBE2T	
		UBE2V1	
		UBE2V2	
		UBE2W	
		UBE2Z	
		UBE3A	
		UBE3C	
		UBE3D	
		UBE4A	
		UBE4B	
		UBFD1	
		UBIAD1	
		UBL3	
		UBL4A	
		UBL5	
		UBL7	
		UBLCP1	
		UBN1	
		UBN2	
		UBOX5	
		UBP1	
		UBQLN1	
		UBQLN2	
		UBQLN3	
		UBQLN4	
		UBR1	
		UBR2	
		UBR3	
		UBR4	
		UBR5	
		UBTD2	
		UBTF	
		UBXN1	
		UBXN10	
		UBXN2A	
		UBXN4	
		UBXN6	
		UBXN7	
		UBXN8	
		UCHL1	
		UCHL3	
		UCHL5	
		UCK1	
		UCK2	
		UCKL1	
		UCN	
		UCN3	
		UCP2	
		UEVLD	
		UFC1	
		UFD1L	
		UFL1	
		UFM1	
		UFSP1	
		UFSP2	
		UGCG	
		UGDH	
		UGGT1	
		UGGT2	
		UGP2	
		UGT1A3	
		UGT2B11	
		UGT3A2	
		UHMK1	
		UHRF1	
		UHRF1BP1L	
		UHRF2	
		UIMC1	
		ULBP1	
		ULBP3	
		ULK1	
		ULK3	
		UMOD	
		UMPS	
		UNC119	
		UNC13A	
		UNC13B	
		UNC13C	
		UNC45A	
		UNC50	
		UNC5C	
		UNC80	
		UNC93B1	
		UNG	
		UNKL	
		UPF1	
		UPF2	
		UPF3A	
		UPF3B	
		UPK3B	
		UPP1	
		UPRT	
		UQCC	
		UQCR10	
		UQCR11	
		UQCRB	
		UQCRC1	
		UQCRC2	
		UQCRFS1	
		UQCRH	
		UQCRHL	
		UQCRQ	
		URB2	
		URGCP	
		URM1	
		UROC1	
		UROD	
		UROS	
		USE1	
		USF1	
		USF2	
		USH1G	
		USH2A	
		USHBP1	
		USMG5	
		USO1	
		USP1	
		USP10	
		USP11	
		USP12	
		USP13	
		USP14	
		USP15	
		USP16	
		USP19	
		USP2	
		USP20	
		USP21	
		USP22	
		USP25	
		USP26	
		USP28	
		USP30	
		USP32	
		USP33	
		USP34	
		USP35	
		USP36	
		USP37	
		USP38	
		USP39	
		USP4	
		USP42	
		USP43	
		USP45	
		USP46	
		USP47	
		USP48	
		USP49	
		USP5	
		USP51	
		USP53	
		USP6	
		USP6NL	
		USP7	
		USP8	
		USP9X	
		USPL1	
		UTP11L	
		UTP14A	
		UTP14C	
		UTP15	
		UTP18	
		UTP20	
		UTP23	
		UTP3	
		UTP6	
		UTRN	
		UVRAG	
		UVSSA	
		UXS1	
		UXT	
		VAC14	
		VAMP1	
		VAMP2	
		VAMP3	
		VAMP4	
		VAMP7	
		VAMP8	
		VANGL1	
		VAPA	
		VARS	
		VASH1	
		VAT1	
		VAV2	
		VAV3	
		VBP1	
		VCL	
		VCP	
		VCPIP1	
		VCX2	
		VCX3A	
		VDAC1	
		VDAC3	
		VDR	
		VEGFA	
		VEGFB	
		VENTX	
		VEZF1	
		VEZT	
		VGLL4	
		VHL	
		VIM	
		VIMP	
		VIPR1	
		VKORC1	
		VKORC1L1	
		VLDLR	
		VMA21	
		VMAC	
		VMP1	
		VN1R5	
		VNN1	
		VNN2	
		VOPP1	
		VPRBP	
		VPREB3	
		VPS11	
		VPS13A	
		VPS13B	
		VPS13C	
		VPS16	
		VPS18	
		VPS25	
		VPS26A	
		VPS26B	
		VPS28	
		VPS29	
		VPS33A	
		VPS33B	
		VPS35	
		VPS36	
		VPS37A	
		VPS37B	
		VPS37C	
		VPS37D	
		VPS39	
		VPS41	
		VPS45	
		VPS4A	
		VPS4B	
		VPS52	
		VPS54	
		VPS72	
		VPS8	
		VRK1	
		VRK2	
		VRK3	
		VSIG10	
		VSX2	
		VTA1	
		VTI1B	
		VWA3B	
		VWA5A	
		VWC2	
		WAC	
		WAPAL	
		WARS	
		WARS2	
		WAS	
		WASF1	
		WASF2	
		WASH1	
		WASL	
		WBP1	
		WBP11	
		WBP2	
		WBP4	
		WBSCR16	
		WBSCR22	
		WBSCR27	
		WBSCR28	
		WDFY1	
		WDFY2	
		WDHD1	
		WDR1	
		WDR11	
		WDR12	
		WDR13	
		WDR17	
		WDR18	
		WDR19	
		WDR20	
		WDR24	
		WDR25	
		WDR26	
		WDR27	
		WDR3	
		WDR31	
		WDR33	
		WDR34	
		WDR35	
		WDR36	
		WDR37	
		WDR38	
		WDR4	
		WDR41	
		WDR44	
		WDR45	
		WDR45L	
		WDR46	
		WDR47	
		WDR48	
		WDR49	
		WDR5	
		WDR53	
		WDR54	
		WDR55	
		WDR59	
		WDR6	
		WDR60	
		WDR61	
		WDR62	
		WDR67	
		WDR7	
		WDR70	
		WDR73	
		WDR74	
		WDR75	
		WDR76	
		WDR77	
		WDR81	
		WDR82	
		WDR83	
		WDR83OS	
		WDR85	
		WDR86	
		WDR89	
		WDR90	
		WDR91	
		WDR92	
		WDSUB1	
		WDYHV1	
		WEE1	
		WFDC10B	
		WFDC8	
		WFIKKN1	
		WFS1	
		WHAMM	
		WHSC1	
		WHSC1L1	
		WHSC2	
		WIBG	
		WIPF1	
		WIPF2	
		WIPI1	
		WIPI2	
		WLS	
		WNK1	
		WNK2	
		WNK3	
		WNT10B	
		WNT11	
		WNT16	
		WNT2B	
		WNT3	
		WNT5A	
		WNT5B	
		WNT9B	
		WRAP53	
		WRAP73	
		WRB	
		WRN	
		WRNIP1	
		WSB1	
		WSB2	
		WSCD1	
		WT1	
		WTAP	
		WWC1	
		WWOX	
		WWP1	
		WWP2	
		XAB2	
		XAF1	
		XAGE1E	
		XAGE2B	
		XBP1	
		XCR1	
		XIAP	
		XK	
		XKR6	
		XKR8	
		XPA	
		XPC	
		XPNPEP1	
		XPNPEP2	
		XPNPEP3	
		XPO1	
		XPO4	
		XPO5	
		XPO6	
		XPO7	
		XPOT	
		XPR1	
		XRCC1	
		XRCC2	
		XRCC3	
		XRCC4	
		XRCC5	
		XRCC6	
		XRN1	
		XRN2	
		XXYLT1	
		XYLB	
		XYLT1	
		XYLT2	
		YAE1D1	
		YAF2	
		YARS	
		YARS2	
		YBEY	
		YBX1	
		YDJC	
		YEATS2	
		YES1	
		YIF1A	
		YIF1B	
		YIPF1	
		YIPF2	
		YIPF3	
		YIPF4	
		YIPF5	
		YIPF6	
		YKT6	
		YME1L1	
		YOD1	
		YPEL1	
		YPEL3	
		YPEL5	
		YRDC	
		YTHDC1	
		YTHDC2	
		YTHDF1	
		YTHDF2	
		YTHDF3	
		YWHAB	
		YWHAE	
		YWHAG	
		YWHAH	
		YWHAQ	
		YWHAZ	
		YY1	
		YY1AP1	
		YY2	
		ZADH2	
		ZAK	
		ZAN	
		ZAP70	
		ZBBX	
		ZBED1	
		ZBED3	
		ZBED4	
		ZBED5	
		ZBP1	
		ZBTB11	
		ZBTB12	
		ZBTB17	
		ZBTB2	
		ZBTB24	
		ZBTB25	
		ZBTB26	
		ZBTB3	
		ZBTB33	
		ZBTB34	
		ZBTB38	
		ZBTB39	
		ZBTB4	
		ZBTB40	
		ZBTB41	
		ZBTB43	
		ZBTB44	
		ZBTB45	
		ZBTB48	
		ZBTB49	
		ZBTB5	
		ZBTB6	
		ZBTB7A	
		ZBTB7B	
		ZBTB8A	
		ZBTB8OS	
		ZBTB9	
		ZC2HC1A	
		ZC2HC1C	
		ZC3H10	
		ZC3H11A	
		ZC3H12A	
		ZC3H12B	
		ZC3H14	
		ZC3H15	
		ZC3H18	
		ZC3H3	
		ZC3H4	
		ZC3H6	
		ZC3H7A	
		ZC3H7B	
		ZC3H8	
		ZC3HAV1	
		ZC3HAV1L	
		ZC3HC1	
		ZC4H2	
		ZCCHC10	
		ZCCHC11	
		ZCCHC14	
		ZCCHC17	
		ZCCHC2	
		ZCCHC3	
		ZCCHC4	
		ZCCHC6	
		ZCCHC7	
		ZCCHC8	
		ZCCHC9	
		ZCRB1	
		ZCWPW1	
		ZDHHC1	
		ZDHHC12	
		ZDHHC13	
		ZDHHC14	
		ZDHHC16	
		ZDHHC17	
		ZDHHC18	
		ZDHHC19	
		ZDHHC2	
		ZDHHC20	
		ZDHHC22	
		ZDHHC23	
		ZDHHC24	
		ZDHHC3	
		ZDHHC5	
		ZDHHC6	
		ZDHHC7	
		ZDHHC8	
		ZDHHC9	
		ZEB1	
		ZEB2	
		ZER1	
		ZFAND1	
		ZFAND2A	
		ZFAND2B	
		ZFAND3	
		ZFAND5	
		ZFAND6	
		ZFAT	
		ZFC3H1	
		ZFHX3	
		ZFP1	
		ZFP106	
		ZFP161	
		ZFP3	
		ZFP30	
		ZFP36L1	
		ZFP36L2	
		ZFP37	
		ZFP41	
		ZFP64	
		ZFP90	
		ZFP91	
		ZFPL1	
		ZFPM1	
		ZFR	
		ZFX	
		ZFYVE1	
		ZFYVE16	
		ZFYVE19	
		ZFYVE20	
		ZFYVE21	
		ZFYVE26	
		ZFYVE27	
		ZFYVE9	
		ZGPAT	
		ZHX1	
		ZHX3	
		ZIC2	
		ZIC5	
		ZKSCAN1	
		ZKSCAN2	
		ZKSCAN3	
		ZKSCAN4	
		ZMAT2	
		ZMAT3	
		ZMAT5	
		ZMIZ1	
		ZMIZ2	
		ZMPSTE24	
		ZMYM1	
		ZMYM2	
		ZMYM3	
		ZMYM4	
		ZMYM5	
		ZMYM6	
		ZMYND11	
		ZMYND19	
		ZMYND8	
		ZNF10	
		ZNF101	
		ZNF107	
		ZNF114	
		ZNF12	
		ZNF124	
		ZNF131	
		ZNF132	
		ZNF133	
		ZNF134	
		ZNF138	
		ZNF14	
		ZNF140	
		ZNF143	
		ZNF146	
		ZNF148	
		ZNF155	
		ZNF16	
		ZNF160	
		ZNF167	
		ZNF174	
		ZNF177	
		ZNF18	
		ZNF181	
		ZNF182	
		ZNF184	
		ZNF189	
		ZNF192	
		ZNF193	
		ZNF195	
		ZNF2	
		ZNF20	
		ZNF200	
		ZNF202	
		ZNF205	
		ZNF207	
		ZNF212	
		ZNF213	
		ZNF214	
		ZNF215	
		ZNF219	
		ZNF22	
		ZNF222	
		ZNF223	
		ZNF224	
		ZNF225	
		ZNF226	
		ZNF227	
		ZNF23	
		ZNF230	
		ZNF232	
		ZNF233	
		ZNF234	
		ZNF235	
		ZNF236	
		ZNF238	
		ZNF24	
		ZNF248	
		ZNF25	
		ZNF250	
		ZNF251	
		ZNF259	
		ZNF26	
		ZNF260	
		ZNF263	
		ZNF264	
		ZNF266	
		ZNF268	
		ZNF273	
		ZNF274	
		ZNF275	
		ZNF276	
		ZNF277	
		ZNF28	
		ZNF280A	
		ZNF280B	
		ZNF280C	
		ZNF280D	
		ZNF281	
		ZNF282	
		ZNF286A	
		ZNF292	
		ZNF295	
		ZNF296	
		ZNF3	
		ZNF302	
		ZNF304	
		ZNF317	
		ZNF318	
		ZNF319	
		ZNF32	
		ZNF320	
		ZNF322	
		ZNF324	
		ZNF324B	
		ZNF326	
		ZNF329	
		ZNF330	
		ZNF331	
		ZNF333	
		ZNF335	
		ZNF337	
		ZNF33A	
		ZNF33B	
		ZNF34	
		ZNF341	
		ZNF343	
		ZNF346	
		ZNF35	
		ZNF354A	
		ZNF362	
		ZNF366	
		ZNF367	
		ZNF37A	
		ZNF383	
		ZNF384	
		ZNF385A	
		ZNF394	
		ZNF396	
		ZNF397	
		ZNF398	
		ZNF407	
		ZNF408	
		ZNF41	
		ZNF410	
		ZNF414	
		ZNF416	
		ZNF419	
		ZNF420	
		ZNF425	
		ZNF426	
		ZNF428	
		ZNF430	
		ZNF432	
		ZNF436	
		ZNF438	
		ZNF442	
		ZNF443	
		ZNF444	
		ZNF446	
		ZNF45	
		ZNF451	
		ZNF460	
		ZNF462	
		ZNF467	
		ZNF470	
		ZNF471	
		ZNF473	
		ZNF48	
		ZNF480	
		ZNF483	
		ZNF484	
		ZNF485	
		ZNF496	
		ZNF498	
		ZNF500	
		ZNF507	
		ZNF510	
		ZNF511	
		ZNF512	
		ZNF512B	
		ZNF513	
		ZNF518A	
		ZNF518B	
		ZNF519	
		ZNF524	
		ZNF526	
		ZNF527	
		ZNF528	
		ZNF529	
		ZNF536	
		ZNF543	
		ZNF548	
		ZNF549	
		ZNF550	
		ZNF551	
		ZNF552	
		ZNF557	
		ZNF558	
		ZNF559	
		ZNF561	
		ZNF562	
		ZNF563	
		ZNF565	
		ZNF566	
		ZNF567	
		ZNF57	
		ZNF571	
		ZNF574	
		ZNF575	
		ZNF576	
		ZNF579	
		ZNF580	
		ZNF581	
		ZNF582	
		ZNF584	
		ZNF585A	
		ZNF586	
		ZNF587	
		ZNF589	
		ZNF592	
		ZNF593	
		ZNF594	
		ZNF597	
		ZNF598	
		ZNF600	
		ZNF605	
		ZNF609	
		ZNF614	
		ZNF615	
		ZNF616	
		ZNF618	
		ZNF621	
		ZNF623	
		ZNF624	
		ZNF626	
		ZNF627	
		ZNF628	
		ZNF629	
		ZNF639	
		ZNF641	
		ZNF644	
		ZNF646	
		ZNF652	
		ZNF653	
		ZNF654	
		ZNF655	
		ZNF658	
		ZNF660	
		ZNF664	
		ZNF667	
		ZNF668	
		ZNF669	
		ZNF670	
		ZNF672	
		ZNF673	
		ZNF675	
		ZNF679	
		ZNF680	
		ZNF681	
		ZNF682	
		ZNF684	
		ZNF687	
		ZNF688	
		ZNF689	
		ZNF69	
		ZNF691	
		ZNF692	
		ZNF696	
		ZNF699	
		ZNF7	
		ZNF700	
		ZNF701	
		ZNF704	
		ZNF706	
		ZNF71	
		ZNF711	
		ZNF713	
		ZNF721	
		ZNF74	
		ZNF740	
		ZNF746	
		ZNF747	
		ZNF749	
		ZNF75A	
		ZNF75D	
		ZNF76	
		ZNF761	
		ZNF764	
		ZNF766	
		ZNF768	
		ZNF770	
		ZNF771	
		ZNF772	
		ZNF773	
		ZNF775	
		ZNF776	
		ZNF777	
		ZNF778	
		ZNF784	
		ZNF785	
		ZNF786	
		ZNF787	
		ZNF789	
		ZNF79	
		ZNF791	
		ZNF792	
		ZNF8	
		ZNF800	
		ZNF804A	
		ZNF805	
		ZNF813	
		ZNF821	
		ZNF823	
		ZNF827	
		ZNF83	
		ZNF830	
		ZNF839	
		ZNF92	
		ZNF93	
		ZNF98	
		ZNF99	
		ZNFX1	
		ZNHIT1	
		ZNHIT2	
		ZNHIT3	
		ZNHIT6	
		ZNRD1	
		ZNRF2	
		ZNRF3	
		ZP3	
		ZRANB1	
		ZRANB2	
		ZRANB3	
		ZRSR2	
		ZSCAN1	
		ZSCAN16	
		ZSCAN18	
		ZSCAN2	
		ZSCAN20	
		ZSCAN21	
		ZSCAN22	
		ZSCAN29	
		ZSCAN5A	
		ZSWIM1	
		ZSWIM3	
		ZSWIM4	
		ZUFSP	
		ZW10	
		ZWILCH	
		ZWINT	
		ZXDA	
		ZXDB	
		ZXDC	
		ZYG11B	
		ZZEF1	
		ZZZ3	
