# Supplementary material for: Histone Methyltransferase MMSET/NSD2 Alters EZH2 Binding and Reprograms the Myeloma Epigenome through Global and Focal Changes in H3K36 and H3K27 Methylation
Source: PLoS Genet. 2014 Sep 4;10(9):e1004566. doi: 10.1371/journal.pgen.1004566 (PMC4154646; doi:10.1371/journal.pgen.1004566)
Supplement: Table S2 — List of genes bound by EZH2 in NTKO cells only, TKO cells only or bound in both cell types. (TXT) [file pgen.1004566.s012.txt]

Genes bound by EZH2 in NTKO cells	Genes bound by EZH2 in TKO cells	Genes bound by EZH2 in NTKO and TKO cells
ABHD6	ACVR1B	A4GALT
ACE	ADAMTS1	AATK
ACOXL	ADAMTS13	ABCG1
ACSF3	ADCY6	ABCG4
ACSL1	ADD2	ABR
ACTL6B	ANKRD18A	ABTB2
ACTR8	ANKRD29	ACCN2
ACVR1	ANKRD57	ACCN4
ACVR1C	APBB1	ACHE
ADAM11	AQP6	ACPL2
ADAMTS17	ARMC4	ACTRT2
ADAMTS7	ATRNL1	ADAMTS19
ADAMTS9	B4GALNT3	ADAMTSL2
ADAMTSL4	B4GALT5	ADCY4
ADAMTSL5	BACE2	ADM
ADCY2	BAZ2B	ADRA1A
ADORA1	BCL11A	ADSSL1
ADRA2B	BEND4	AFF2
AG2	BIK	AGRN
AHR	BIRC7	AGXT2L1
AIFM1	BRPF3	AIF1L
AIFM3	C11orf20	AIM1
AK3L1	C11orf36	AIRE
ALDH4A1	C11orf92	AKAP12
ALDH5A1	C11orf93	ALCAM
ALS2CL	C14orf180	ALK
ALX4	C3orf57	ANKRD56
ANKRD13A	C7orf41	ANTXR1
ANKRD19	C9orf122	ANXA3
ANKRD33B	CACNA2D1	APC2
ANKRD52	CACNB3	APLN
AP2A2	CAP2	AQP12B
APLP1	CAV1	ARHGAP26
ARAP3	CBX6	ARHGEF11
ARG2	CCDC39	ARHGEF16
ARHGAP29	CD9	ARID3C
ARHGEF10L	CDK6	ARVCF
ARHGEF3	CDON	ATF3
ARID1A	CEBPD	ATOH8
ARID1B	CELF2	ATP1B1
ARID2	CHGB	ATP2B3
ARID5B	CHRNA7	ATP6V0E2
ARL15	CHSY3	ATP6V1C2
ARNTL2	CPVL	AUTS2
ARRB1	CR2	AXL
ARRDC1	CRIM1	B3GALTL
ASAP3	CRLF1	B4GALNT4
ASPHD1	CTBP2	BAHCC1
ASTN2	CTGF	BAHD1
ATCAY	CYP27B1	BAI2
ATHL1	CYP2W1	BAIAP2
ATOH1	DCBLD1	BAMBI
ATP12A	DDAH1	BCAT1
ATP13A2	DIXDC1	BCL6
ATP4A	DKK1	BCORL1
ATXN7L1	DUSP26	BDNF
B3GAT2	DUSP5	BEST2
BAIAP3	EBF1	BGN
BARHL1	EFNB2	BHLHE23
BASP1	EGFL7	BHLHE41
BCAN	EHHADH	BMI1
BCL7A	ELOVL4	BMP1
BEGAIN	ENAH	BMP4
BIN1	EPB49	BMP6
BOLL	EPHA7	BMPER
BPHL	ERBB3	BMPR1B
BPTF	FADS1	BMPR2
BRSK2	FAM133A	BRD3
BSG	FAM149A	C11orf9
BSN	FGF14	C12orf53
BTBD11	FLJ39739	C13orf15
BTBD17	FOSL2	C15orf27
BVES	FOXB1	C16orf74
C10orf114	FOXN4	C16orf92
C10orf140	FRA10AC1	C17orf102
C10orf54	FRMD4B	C17orf55
C10orf93	FZD1	C19orf21
C11orf21	FZD3	C19orf26
C11orf66	GALNT14	C19orf73
C11orf68	GJA3	C1QL4
C12orf49	GLI3	C1QTNF1
C14orf132	GLIS3	C1QTNF8
C14orf37	GPR135	C1orf133
C14orf45	GRHL1	C1orf170
C16orf91	H19	C1orf194
C18orf1	HCG9	C1orf61
C19orf30	HERC3	C1orf95
C19orf77	HLA-F	C20orf151
C1QC	HLX	C20orf200
C1orf126	HOXC9	C20orf201
C1orf159	HOXD13	C21orf29
C1orf187	HUNK	C21orf90
C1orf229	IGFBP5	C2CD4A
C1orf93	IL17RC	C2CD4C
C20orf166	IL1RAP	C2orf89
C20orf195	IL6	C3orf54
C21orf125	INS	C3orf70
C21orf67	INS-IGF2	C4orf34
C21orf70	ISCA2	C4orf38
C2orf54	ITGA1	C6orf145
C2orf85	KIAA1467	C6orf154
C3orf31	LIN7A	C6orf168
C3orf64	LMOD1	C6orf204
C3orf72	LOC100131551	C7orf52
C4orf31	LOC100286793	C9orf171
C4orf36	LOC404266	CABP1
C4orf48	LONRF3	CACNA1G
C5orf42	LRRK2	CACNA2D2
C6orf124	MAP3K9	CADM4
C6orf162	MAST1	CADPS2
C6orf176	MBP	CAMK2N2
C6orf195	MDS2	CAMK4
C6orf203	MEIS2	CASKIN1
C6orf208	MICA	CASZ1
C7orf51	MID1	CBR3
C8G	MIR1250	CCDC27
C8orf31	MIR129-2	CCDC40
C9orf140	MIR133A2	CCDC64B
C9orf163	MIR1908	CCDC71
C9orf23	MIR200A	CCDC85A
C9orf44	MIR618	CCNA1
C9orf7	MIR675	CCND1
C9orf96	MPP1	CCND3
CAB39	MPP3	CD24
CADPS	MPPED2	CD44
CALM1	MSRB3	CDC42EP1
CAMK2N1	MTUS1	CDC42EP3
CAMKV	MYO6	CDKL1
CAPN5	NAP1L3	CDKN1A
CAPRIN2	NAV1	CDR2L
CAPS2	NCRNA00245	CDS1
CARD10	NDST3	CELF3
CARKD	NEO1	CGB7
CASC2	NEURL	CHN1
CBFA2T3	NFATC4	CHRD
CBLB	NKAIN2	CHRNA4
CBLN2	NPC2	CHST1
CBX2	NR6A1	CITED1
CBX4	NRG3	CIZ1
CBX7	OPTC	CLCF1
CCBE1	PAK1	CLCNKB
CCDC90A	PANK1	CLDN7
CCNY	PARD3	CLIC5
CD151	PAX6	CLTCL1
CD300C	PELO	CNKSR2
CD300LB	PERP	COBLL1
CD7	PFN3	COL19A1
CDC16	PHC2	COL1A1
CDC42EP2	PLAG1	COL20A1
CDCA7	PLCL1	COX16
CDH15	PLD1	COX6B2
CDH23	PLEKHH1	CPE
CDH4	PLK2	CPLX2
CDK5R2	PMEPA1	CPLX3
CDKN1C	PODXL2	CRABP2
CELF5	PPFIA2	CRHR1
CELSR2	PPFIBP2	CRX
CELSR3	PPM1H	CRYZL1
CHAT	PPP1R9A	CSF1
CHD7	PPP4R4	CSPG5
CHDH	PRKG1	CXCL16
CHPF	PRR15	CXCR4
CHRM1	PRR5L	CYP26B1
CHRNB2	PTPN12	DACT1
CHST2	PTPN13	DACT3
CLCNKA	PTPN21	DAGLA
CLIP2	PTPN3	DDR1
CLIP4	PTPRJ	DENND3
CLK3	RAB11FIP5	DENND5A
CLSTN2	RAPH1	DENND5B
CMPK2	RASSF8	DFNA5
CNFN	RBM9	DGKI
CNIH2	RBMS1	DISP2
CNIH3	RGAG4	DKKL1
CNN3	RIMKLA	DLG3
CNR1	RIMS2	DLG5
CNTFR	RNF130	DLK2
CNTN2	RNF24	DLL1
COBL	RNF8	DLL4
COBRA1	SAMD13	DLX1
COL13A1	SATB1	DLX2
COL27A1	SDC1	DLX4
COL5A3	SEPT10	DNAJB8
COL6A1	SESN3	DNAJC22
COL6A2	SH3BGRL2	DNM1
COL9A2	SH3PXD2B	DOC2A
COL9A3	SHISA5	DOCK5
COMP	SLC16A2	DPYSL5
COTL1	SLC16A9	DSE
CPD	SNPH	DSP
CPNE4	SOX9	DUSP15
CPZ	SP7	DUSP4
CRAMP1L	SP8	DUSP8
CREB3L3	SPG20	ECE1
CRYBA2	SSTR2	EEF1A1
CSMD2	STC2	EFNA1
CTNNB1	SUGT1P1	EFNA5
CTSH	SV2B	EFR3B
CTTNBP2	TAS1R2	EGR1
CXorf42	TBC1D8B	EGR2
CYBRD1	TCEAL3	EGR3
CYP11B2	TMEM105	EIF4E3
CYTH3	TMEM2	ELFN2
D4S234E	TMEM229B	ELMOD1
DACH1	TMEM59L	EML6
DBH	TRIM54	EMX1
DCBLD2	TSKU	ENO2
DCLK1	TSPAN12	ENPP5
DCTN6	TTC39C	EPB41L4A
DCXR	TTLL7	EPHA4
DEGS2	TUBA1A	EPHB2
DGKG	UACA	EPPK1
DGKZ	UGT8	EPS8
DHRS3	ZNF362	ESPN
DLL3	ZNF385A	EXPH5
DLX3	ZNF395	FAM131B
DMKN	ZNF503	FAM163B
DNER	ZNF521	FAM189A1
DOCK4	ZNF629	FAM43A
DOCK6	ZSWIM5	FAM57B
DOK7		FAM59A
DPEP1		FAM70B
DPH1		FAM78B
DRAM1		FAM84A
DRAP1		FAM91A1
DSCR3		FAM99A
DUOX2		FAM99B
DUOXA2		FBXL16
DUSP9		FBXO6
DYNC1LI2		FERMT2
DZIP1L		FEZ1
E2F7		FGF13
EBI3		FGFR1
EDIL3		FGFR3
EEF1A2		FGFRL1
EFCAB4A		FHOD1
EFNA2		FHOD3
EGR4		FLJ11235
EHD2		FLJ16779
ELAC1		FLJ39609
ELOVL7		FLJ42709
EMID1		FLJ45983
EMID2		FLJ90757
EML5		FMNL2
ENTPD2		FNBP1L
ENTPD5		FOS
EPAS1		FOXA3
EPHA8		FOXC1
EPHB4		FOXI3
EPN3		FOXP2
EPO		FOXQ1
ESRP1		FRAS1
ETV4		FRS3
EXD3		FSCN1
EXOC2		FST
EYA4		FSTL3
F10		FUT2
F2R		FZD4
FABP5L3		FZD7
FADS2		GAB3
FAM102A		GAD1
FAM132A		GAL3ST4
FAM13B		GALNT6
FAM160A1		GAS6
FAM169A		GATA2
FAM173A		GATA3
FAM174B		GBX1
FAM178A		GDF1
FAM189A2		GDF6
FAM46A		GDPD5
FAM92B		GFI1
FAM98B		GGTA1
FBLIM1		GJB2
FBN1		GJC1
FBN3		GLI1
FBP1		GLUL
FBXL15		GMPR
FBXW5		GNA11
FCHO2		GNAL
FEV		GNG13
FFAR1		GPR162
FFAR2		GPSM1
FGD6		GPSM2
FGF12		GRHL3
FGF17		GRIN2C
FGF9		GRIN2D
FHL2		GRK5
FIBCD1		GRM8
FIGNL2		GTF3C3
FKBP9		GXYLT2
FLI1		H1F0
FLJ36777		HAP1
FLJ43860		HBA1
FLOT1		HBD
FMN2		HECTD2
FNBP1		HES1
FNIP2		HES2
FOXD1		HES3
FOXF1		HES5
FOXF2		HEY1
FOXJ3		HEY2
FOXL2		HEYL
FOXN3		HMG20A
FREM3		HMGA2
FRMPD1		HOTAIR
FSCN2		HOXB8
FSTL4		HOXB9
FZD5		HOXC10
FZD8		HOXC4
GABBR1		HOXC5
GALC		HOXC6
GALNT3		HOXD1
GAPDHS		HPCAL1
GATA4		HRH3
GATA5		HS3ST6
GATA6		HS6ST3
GCAT		HSD11B2
GDNF		HTR7
GFER		ICAM5
GFI1B		IFFO2
GFRA1		IFITM2
GGN		IFITM3
GINS3		IGDCC3
GLI4		IGDCC4
GLIPR2		IGF2
GMDS		IGF2BP1
GNAO1		IGF2BP2
GNAT1		IGFBP3
GNB4		IGFBP4
GNE		IGSF11
GNG4		IL11
GNG8		IL17C
GPC1		IL17RD
GPC4		ILDR2
GPC5		INO80C
GPR124		INSM2
GPR126		IQSEC2
GPR150		ISLR2
GPR161		ITGA7
GPR176		ITGB2
GPR20		ITGB3
GPR4		ITGB4
GRASP		ITPKA
GRID1		ITSN1
GRIK5		JDP2
GRIN1		JMJD1C
GRIN3B		JPH1
GRK1		KCNA2
GRM4		KCNB1
GRPR		KCNH3
GSC		KCNIP3
GSPT2		KCNJ4
GTF2A2		KCNK12
GULP1		KCNK15
H3F3A		KCNMB4
HAPLN1		KCNN1
HAPLN2		KCNN2
HAPLN3		KCNQ2
HAR1A		KCNQ3
HAR1B		KCNT1
HBA2		KCTD1
HCN2		KDM5B
HDDC2		KIAA0284
HDGFRP3		KIAA1244
HEBP2		KIAA1274
HECTD1		KIAA1324
HECW2		KIAA1804
HEG1		KIF26B
HERC5		KISS1R
HES4		KLF15
HGFAC		KLHL13
HIC1		KLHL29
HIPK2		KRTAP10-11
HK1		KRTAP10-12
HMCN1		KRTAP10-4
HNRNPA1L2		KRTAP5-2
HNRPLL		KRTAP5-4
HOMER2		KRTAP5-5
HOXB6		L1CAM
HOXC11		LACTB
HOXC12		LASS1
HPGD		LCN10
HPSE		LCN6
HR		LCN9
HRNBP3		LEPREL2
HS1BP3		LFNG
HSPA12A		LGI3
HTR5A		LHB
HTR6		LHFP
ICA1		LHFPL2
ICOSLG		LHX1
IER3		LHX2
IFITM5		LHX4
IFT140		LILRB5
IGF2AS		LINGO1
IGF2BP3		LMO1
IGFBP7		LMX1B
IGFL1		LOC100128292
IKZF2		LOC100129534
IL17RB		LOC100144597
IL20RA		LOC146336
ILDR1		LOC26102
IMPDH1		LOC283050
INHBB		LOC283731
INPP4B		LOC285830
INSRR		LOC338651
ISOC1		LOC338758
ITGA2		LOC388428
ITGA8		LOC401431
ITGB1BP3		LOC63930
ITPR1		LOC643923
ITSN2		LOC84989
JAG2		LOXL1
JARID2		LRCH1
JPH3		LRP12
KALRN		LRP2
KCNA1		LRP4
KCNA3		LRRK1
KCNB2		LRTM2
KCNC1		LSP1
KCND3		LTBP4
KCNH1		LYSMD2
KCNH4		MAL2
KCNK13		MAML3
KCNMA1		MAMLD1
KCTD18		MAOA
KCTD20		MAPK4
KDM3B		MARCH3
KHK		MARCKS
KIAA0495		MAST4
KIAA0513		MATK
KIAA0528		MCAM
KIAA0564		MCTP1
KIAA0649		MDGA1
KIAA0895L		MDK
KIAA1751		MECOM
KIAA1967		MED12L
KIAA2022		MEGF11
KIF1B		MEGF6
KIF26A		MEIS3
KIF5A		MFSD4
KIT		MID2
KLC1		MIR1-1
KLF2		MIR139
KLF4		MIR196A2
KLHL17		MIR2276
KLHL2		MIR429
KRAS		MIR483
KREMEN2		MIR551A
KRTAP10-10		MIR9-1
KRTAP10-2		MLN
KRTAP10-8		MMP16
KRTAP12-1		MMP25
KRTAP12-3		MMS19
KRTAP5-6		MOBKL2B
LAMA5		MPP2
LAMC3		MRGPRG
LANCL3		MSLNL
LARS2		MUC2
LAT2		MUC5B
LBH		MUC6
LBX2		MYC
LCN8		MYH11
LEF1		MYRIP
LEPREL1		NBEA
LGALS3		NBL1
LGR6		NCAM1
LHX5		NCKAP1
LHX9		NCRNA00029
LIFR		NCRNA00087
LILRB2		NCRNA00175
LIN28A		NCRNA00183
LMF1		NES
LMNB1		NEU4
LMO2		NEUROG2
LOC100132111		NFE2
LOC100132215		NFIA
LOC100133545		NFIX
LOC100192378		NGFR
LOC100302401		NID2
LOC151534		NKAIN4
LOC153328		NLGN1
LOC158572		NOG
LOC255167		NOVA2
LOC25845		NPAS1
LOC283856		NPBWR2
LOC285375		NPDC1
LOC285696		NPPB
LOC400027		NR2F1
LOC401097		NR3C2
LOC440461		NR4A3
LOC440925		NRN1
LOC440926		NRP1
LOC441177		NRXN2
LOC641518		NT5C1A
LOC728743		NTNG2
LOC731779		NTSR1
LPHN1		NXN
LRFN2		NXPH4
LRP11		OCLN
LRRC16B		ODZ4
LRRC47		OSBPL6
LRRC8E		OTOP2
LSM11		OVOL1
LTB		P4HA2
LTBP1		PABPN1L
LTBP2		PACSIN3
LY6D		PALM
LYNX1		PAX2
LYPD2		PAX5
MAD2L2		PCDH1
MAFA		PCDH11X
MAFF		PCGF2
MAG		PCOLCE2
MAP3K8		PDE2A
MAP6		PDE5A
MAP7		PDE8A
MAPK8IP2		PDGFB
MAPKAPK2		PDGFRA
MAPRE2		PELI2
MAST3		PHLDA1
MATN2		PHLDA2
MATN3		PHLDB1
MC5R		PHLDB2
MCC		PKIB
MCF2L		PKNOX2
MCOLN3		PLCG2
MEGF9		PLCH2
METRN		PLEKHG1
METRNL		PLEKHG5
MEX3D		PLS3
MFAP3L		PLXDC2
MGAT5B		PLXNA2
MICALL2		PLXNB1
MIR1228		PNMA2
MIR1253		POPDC3
MIR127		POU3F3
MIR132		PPFIA3
MIR149		PPIC
MIR153-1		PPM1E
MIR202		PPP1R13B
MIR203		PREX1
MIR212		PRICKLE1
MIR2277		PRICKLE4
MIR338		PRKAA1
MIR375		PRRT4
MIR433		PRSS22
MIR615		PRSSL1
MIR657		PSCA
MIR662		PSD2
MIR7-3		PTENP1
MIR9-3		PTH2
MKX		PTMS
MLL3		PTPRZ1
MLLT3		PTTG1IP
MLLT4		PVRL2
MME		RAI14
MMP15		RASA3
MNAT1		RASGRP2
MRGPRF		RASSF2
MRPL3		RASSF5
MRPL39		RBPMS2
MRPL44		REEP1
MSI1		RGMA
MSLN		RGS17
MT2A		RGS20
MTHFD1L		RHBDF1
MUC12		RHBDL3
MUC4		RNF220
MYBPC2		RPL38
MYO10		RRAD
MYO1F		RRAGD
MYO5B		RRAS2
MYT1		RREB1
N4BP3		RTBDN
NAB1		RTN2
NACC2		RTN4RL1
NARFL		RTN4RL2
NAV2		SAMD11
NCALD		SAMD14
NCAM2		SAMD5
NCRNA00086		SARDH
NCRNA00247		SATB2
NDRG4		SCRN1
NDUFA4L2		SDC2
NDUFAF1		SDC3
NEDD4		SDK1
NEK5		SEC14L2
NELL2		SEMA3B
NEUROD2		SEMA3F
NEUROG3		SEMA5B
NFATC1		SEPT4
NFIB		SERINC2
NFKBIZ		SERPINA12
NHSL2		SERTAD4
NIN		SFMBT1
NIPAL2		SFRS13B
NKAIN3		SGK3
NKD1		SGMS2
NKX3-1		SH2D5
NMT2		SH3BP4
NMUR1		SH3RF1
NOC2L		SHISA3
NOTCH1		SHISA7
NOTUM		SHOX2
NOXA1		SIGIRR
NOXO1		SIX1
NPAS4		SLC16A14
NPPC		SLC17A7
NPR1		SLC22A23
NPTX1		SLC27A3
NPTXR		SLC2A6
NR4A2		SLC30A3
NRARP		SLC38A3
NRG1		SLC45A3
NRIP1		SLC4A4
NRP2		SLC9A3R2
NTF4		SLC9A5
NTN3		SLCO3A1
NTN4		SLITRK2
NTRK1		SLITRK5
NUAK1		SMAD3
NUDT14		SMAD6
NUDT4		SMAGP
NUDT4P1		SMARCD3
NXPH3		SNTB1
OBP2B		SNX33
ONECUT1		SNX9
ONECUT3		SOHLH1
OPRL1		SORCS3
OSBPL1A		SORT1
OSBPL3		SOX21
OSBPL5		SPATA13
OSR1		SPATS2L
OTOF		SPHK1
OTOP3		SPINK2
OTX1		SPIRE1
PANK4		SPRY2
PAQR5		SRMS
PARP16		SRRM3
PARP4		SSTR5
PCBD2		STMN3
PCDH7		STOX2
PCSK4		SULT2B1
PDE10A		SV2C
PDE4C		SYMPK
PDE9A		SYT12
PDGFA		SYT5
PDLIM3		SYT7
PDLIM5		SYT8
PDX1		SYTL2
PEAR1		TANC1
PET117		TBC1D16
PEX13		TBC1D4
PFN2		TBC1D9
PGF		TBX1
PGGT1B		TEAD2
PGRMC1		TESC
PHF16		TESK2
PHOSPHO1		TET1
PIGZ		TFAP2A
PIK3CD		TH
PIM1		THPO
PKD2		TJP1
PKDCC		TJP2
PKP3		TLE2
PLAC8		TLX2
PLAU		TMCC2
PLEC		TMEFF2
PLEKHF2		TMEM121
PLEKHO1		TMEM132A
PLIN4		TMEM132E
PLK5P		TMEM150C
PLLP		TMEM151B
PLXNC1		TMEM158
PLXND1		TMEM170B
PNMAL2		TMEM22
PNMT		TMEM229A
PNPLA3		TMEM47
POLR2L		TMEM8C
PP14571		TMOD2
PPAPDC1B		TNFRSF10C
PPARA		TNFRSF11A
PPL		TNFRSF13C
PPM1J		TNNI2
PPP1R14C		TNNT3
PPP1R16B		TNRC18
PPP2R2C		TOX
PPP2R3A		TP73
PPP2R5B		TPSB2
PPT2		TPSD1
PRDM12		TPSG1
PRDM6		TRIB2
PRDX2		TRIM7
PRIC285		TRNP1
PRKCE		TRPC3
PROS1		TRPM5
PRR16		TTC9
PRR24		TTLL10
PRRT3		TTLL9
PRRX2		TUBA4A
PRSS12		TUBA4B
PRSS21		TUBB2A
PRSS23		TUBB2B
PRSS27		TUBB3
PRSS33		UBTD1
PRTG		ULBP2
PSD		UNC13A
PTCHD2		UNC5B
PTHLH		USH1G
PTPLB		VASH1
PTPRA		VAV3
PTPRG		VCAN
PTPRM		VEGFC
PTPRN		VWA5B2
PTPRU		WASF3
PUS10		WHAMML1
PXK		WHSC1
PXT1		WNT1
RAB11FIP2		WNT6
RAB20		WWC2
RAB30		XKR4
RAB31		YAP1
RAB37		YPEL2
RAB6A		ZFPM2
RAB6B		ZFYVE28
RAI2		ZG16B
RANBP9		ZMIZ1
RAP1GAP		ZMYND15
RAP1GAP2		ZNF467
RAP2B		ZNF469
RASAL2		ZNF704
RASD2		ZNF827
RASIP1		
RASL11A		
RBM16		
RBM17		
RBM24		
RBM47		
RBPMS		
RCOR2		
RDH10		
REEP2		
REEP6		
RELN		
RELT		
REPS1		
RERE		
RERG		
RGMB		
RGNEF		
RGS10		
RGS11		
RGS19		
RGS7		
RHOU		
RNF128		
RNF150		
RNF152		
RNF208		
RNFT2		
ROBO3		
ROR2		
RPL7		
RPS6KC1		
RSPO3		
RTN4R		
RUFY3		
RUNDC2C		
RUNX1		
RXRA		
S1PR1		
SAMD4A		
SAR1B		
SBK1		
SBSN		
SCAND3		
SCN1B		
SCN8A		
SCRT1		
SCRT2		
SEC24B		
SEMA4B		
SEMA5A		
SEMA6A		
SEMA7A		
SERHL2		
SERPINE1		
SESTD1		
SEZ6		
SEZ6L2		
SFRP5		
SFTPC		
SGCZ		
SGEF		
SGK1		
SH3BP5		
SH3D20		
SH3GL2		
SHB		
SHQ1		
SHROOM1		
SLC12A8		
SLC16A3		
SLC22A12		
SLC24A6		
SLC25A30		
SLC29A2		
SLC29A4		
SLC2A13		
SLC34A3		
SLC35D3		
SLC37A2		
SLC5A5		
SLC6A5		
SLC6A8		
SLC8A2		
SLC8A3		
SLC9A3		
SLCO4A1		
SMAP1		
SMARCD2		
SNAI3		
SNHG7		
SNORA17		
SNORA43		
SNTG2		
SNX18		
SNX19		
SNX22		
SOCS1		
SOCS3		
SOCS7		
SOD2		
SORL1		
SOX5		
SOX7		
SP5		
SP6		
SPINT1		
SPNS2		
SPR		
SPRED3		
SRD5A3		
SRPK3		
SRPX		
SSBP3		
SSPO		
SSRP1		
ST6GAL1		
STX18		
STXBP5L		
SULF2		
SULT2A1		
SURF4		
SURF6		
SVIL		
SYNC		
SYP		
SYT2		
TBC1D12		
TBC1D14		
TBC1D8		
TBXAS1		
TC2N		
TCEA1		
TCF7		
TCFL5		
TDRD7		
TFAP2C		
TFCP2L1		
THBS1		
THEG		
THRB		
THUMPD2		
TIAM1		
TLE1		
TLE4		
TLL1		
TMEM145		
TMEM164		
TMEM167B		
TMEM185A		
TMEM198		
TMEM200C		
TMEM44		
TMEM51		
TMEM90A		
TMEM90B		
TMEM92		
TMOD1		
TNFRSF18		
TNFRSF25		
TNFSF9		
TNIK		
TNXB		
TOMM6		
TP53BP1		
TPD52		
TPD52L1		
TPK1		
TPPP		
TRAF5		
TRIM3		
TRIM36		
TRIM47		
TRPM2		
TRPM4		
TSPAN32		
TSPAN4		
TSPAN5		
TSR2		
TTPA		
TUBGCP3		
TUSC5		
UBAC1		
UBE2D2		
UBQLN2		
UBXN10		
UCHL3		
UFSP1		
USP27X		
USP46		
UST		
VAMP4		
VEZT		
VGF		
VPS13D		
VPS36		
VWA1		
WDFY1		
WDFY3		
WDR36		
WDR41		
WFDC1		
WHSC2		
WIPF1		
WNT4		
WNT5A		
WNT7B		
WNT9A		
WRNIP1		
XKR6		
XKR7		
XYLB		
YIF1A		
ZBTB7A		
ZCCHC2		
ZFHX4		
ZFYVE16		
ZFYVE9		
ZHX2		
ZMYM5		
ZNF277		
ZNF318		
ZNF341		
ZNF365		
ZNF398		
ZNF488		
ZNF518A		
ZNF532		
ZNF621		
ZNF696		
ZSWIM6		
