# Supplementary material for: Histone Methyltransferase MMSET/NSD2 Alters EZH2 Binding and Reprograms the Myeloma Epigenome through Global and Focal Changes in H3K36 and H3K27 Methylation
Source: PLoS Genet. 2014 Sep 4;10(9):e1004566. doi: 10.1371/journal.pgen.1004566 (PMC4154646; doi:10.1371/journal.pgen.1004566)
Supplement: Table S3 — Over-represented gene categories among genes bound by EZH2 in NTKO and TKO cells. (TXT) [file pgen.1004566.s013.txt]

Pathway	Control Genes	EZH2 peaks found in NTKO and TKO cells	EZH2 peaks found in NTKO cells	EZH2 peaks found in TKO cells	Url
E2F3_overexpression_4x_up	p<1	p<1e-04	p<1e-04	p<1	http://lymphochip.nih.gov/cgi-bin/signaturedb/signatureDB_DisplayGenes.cgi?signatureID=172
Myeloma_MS_subgroup_up	p<1	p<0.01	p<1	p<1e-04	http://lymphochip.nih.gov/cgi-bin/signaturedb/signatureDB_DisplayGenes.cgi?signatureID=216
GC_B_cell_U133Plus	p<1	p<0.001	p<0.01	p<1	http://lymphochip.nih.gov/cgi-bin/signaturedb/signatureDB_DisplayGenes.cgi?signatureID=20
Myeloma_TACI_high_bone_marrow_plasma_cell_gene	p<1	p<1e-04	p<1	p<0.1	http://lymphochip.nih.gov/cgi-bin/signaturedb/signatureDB_DisplayGenes.cgi?signatureID=2
Thymic_SP_CD4+Tcell_gt_Blood_CD4+Tcell	p<1	p<0.001	p<0.1	p<1	http://lymphochip.nih.gov/cgi-bin/signaturedb/signatureDB_DisplayGenes.cgi?signatureID=27
GC_T_helper_up4x_Chtanova	p<1	p<0.01	p<0.1	p<0.01	http://lymphochip.nih.gov/cgi-bin/signaturedb/signatureDB_DisplayGenes.cgi?signatureID=122
GC_B_cell_BLlow_DLBCLhigh	p<1	p<0.1	p<0.01	p<1	http://lymphochip.nih.gov/cgi-bin/signaturedb/signatureDB_DisplayGenes.cgi?signatureID=243
Myc_ChIP_PET_Expr_Down	p<1	p<0.1	p<0.001	p<1	http://lymphochip.nih.gov/cgi-bin/signaturedb/signatureDB_DisplayGenes.cgi?signatureID=246
Tcell_PIind4x_Feske_Fig4	p<1	p<0.01	p<1	p<0.1	http://lymphochip.nih.gov/cgi-bin/signaturedb/signatureDB_DisplayGenes.cgi?signatureID=62
IL10_OCILy3_Up 	p<1	p<0.1	p<1	p<0.01	http://lymphochip.nih.gov/cgi-bin/signaturedb/signatureDB_DisplayGenes.cgi?signatureID=253
Notch_T-ALL_up_concensus	p<1	p<0.001	p<1	p<1	http://lymphochip.nih.gov/cgi-bin/signaturedb/signatureDB_DisplayGenes.cgi?signatureID=230
Myeloma_PR_subgroup_down	p<1	p<1	p<0.1	p<0.1	http://lymphochip.nih.gov/cgi-bin/signaturedb/signatureDB_DisplayGenes.cgi?signatureID=213
Notch_T-ALL_up_Sharma	p<1	p<0.01	p<1	p<1	http://lymphochip.nih.gov/cgi-bin/signaturedb/signatureDB_DisplayGenes.cgi?signatureID=228
GC_T_helper_up_Chtanova_and_Kim	p<1	p<0.01	p<1	p<1	http://lymphochip.nih.gov/cgi-bin/signaturedb/signatureDB_DisplayGenes.cgi?signatureID=123
