# Supplementary material for: Histone Methyltransferase MMSET/NSD2 Alters EZH2 Binding and Reprograms the Myeloma Epigenome through Global and Focal Changes in H3K36 and H3K27 Methylation
Source: PLoS Genet. 2014 Sep 4;10(9):e1004566. doi: 10.1371/journal.pgen.1004566 (PMC4154646; doi:10.1371/journal.pgen.1004566)
Supplement: Table S4 — List of differentially expressed genes (≥2-fold) upon EZH2 inhibition in KMS11 and TKO cells. (TXT) [file pgen.1004566.s014.txt]

Up with EZH2i in MMSET-high cells	Down with EZH2i in MMSET-high cells	Up with EZH2i in MMSET-low cells	Down with EZH2i in MMSET-low cells			
ACOT12	ADAMTSL2	A1BG	ACVR2B-AS1			
ADAMTS2	AKR7A3	A2M-AS1	ADAMTS1			
ADAMTS8	ALOX12P2	A4GALT	ADAMTS10			
ADAMTSL5	AMPH	AADAT	ADAMTS2			
ADAP1	ANGPTL6	AASS	ADAMTS20			
ADH6	ANKDD1B	ABCA1	ADH6			
ADORA1	ANXA13	ABCA5	ADTRP			
ADSSL1	ANXA3	ACPL2	AKR7L			
AJUBA	APOH	ACRBP	ALB			
AK4	ARG1	ACSBG2	ALDH1A3			
ALX1	ARHGAP19-SLIT1	ACTL8	ALDH8A1			
ANXA1	ASIP	ADAM19	ANKDD1B			
APBA1	BREA2	ADAMTS3	ANKRD18DP			
APITD1-CORT	C1orf194	ADAMTS6	ANKRD30BL			
APOE	C1QTNF3-AMACR	ADC	APOBEC3H			
ARHGAP20	C20orf203	ADCY10P1	ARHGAP19-SLIT1			
ARHGEF10L	C21orf91-OT1	ADCY6	ARHGAP31			
ARHGEF17	C2orf54	ADORA2B	ARHGEF4			
ARHGEF28	C4orf47	ADPRH	ASB4			
ARL4D	C5orf58	ADRBK2	ATAD3C			
ARL9	C8G	AFF2	ATP5L2			
ARNT2	C9orf24	AGAP8	ATPBD4-AS1			
ASIC1	CCDC173	AGXT2L1	B3GNT8			
ATCAY	CCL1	AIF1L	BCL2L10			
ATP8B3	CCL5	AIM2	BHLHE40-AS1			
AZGP1	CCR3	AK8	BSN-AS2			
BCHE	CD14	AKAP12	C11orf92			
BCL11B	CD2	AKAP7	C11orf94			
BCL6	CHAD	ALG1L	C12orf61			
BEND7	CHRNA6	ALOX15P1	C14orf178			
BGLAP	CLEC1A	ALOX5	C19orf57			
BHLHE40	COL14A1	ALS2CR12	C19orf77			
BHLHE40-AS1	COL15A1	ANKRD18B	C1orf115			
BHLHE41	COL18A1	ANKRD45	C1orf172			
BLNK	COLEC11	ANP32A-IT1	C1QTNF3			
BMP7	CRIP2	ANTXR1	C22orf24			
BOLA3-AS1	CRYM-AS1	ANXA1	C2CD4C			
BVES-AS1	CSF2RB	ANXA3	C2orf54			
C10orf11	CSNK1G2-AS1	AOC3	C3orf45			
C10orf2	CUX1	APBA1	C4BPB			
C11orf91	CX3CR1	APBB1IP	C4orf19			
C15orf48	CXCL6	APOH	C4orf36			
C19orf33	CXCR3	ARAP2	C6orf164			
C1orf162	DHRS2	ARHGAP20	C8G			
C1orf228	DHRS3	ARHGAP32	C9orf24			
C1orf61	DKFZp779M0652	ARHGEF11	C9orf53			
C1orf95	DMGDH	ARHGEF28	CACNA1C-AS1			
C1QTNF9B-AS1	EGFL8	ARHGEF6	CADM2			
C20orf144	F10	ARID5B	CASC2			
C2orf88	F2RL3	ARL4D	CBX3P2			
C3orf18	FABP6	ARMC4	CCDC153			
C6orf164	FAM132A	ARNT2	CCM2L			
C9orf169	FAM71F2	ARPC4-TTLL3	CCR5			
CACNA2D2	FCRL1	ARPC5	CD180			
CADM4	FCRL2	ARRDC4	CD200R1			
CAMK2N1	FGF13-AS1	ARX	CD24			
CAMKK1	FOXS1	ASB9P1	CD244			
CAP2	FRZB	ASIP	CD52			
CARD9	GCNT3	ATP6V1G2-DDX39B	CDH4			
CASKIN2	GGNBP1	ATXN7L1	CFH			
CCDC148	GGTLC2	BACE1-AS	CGREF1			
CCDC162P	GIMAP8	BATF3	CHDH			
CCDC40	GNG8	BCAM	CIDEC			
CCDC62	GNLY	BCAR3	CITED1			
CCSER1	GNRH2	BCL6	CLEC1A			
CD19	GPR25	BEND5	CLEC4A			
CDH4	GPR52	BEND7	CRISPLD1			
CDHR1	GPRC5D	BEX4	CTNND1			
CDRT4	GZMK	BGLAP	CTPS2			
CEACAM1	HAMP	BIN1	CXCR3			
CERS1	HIST1H4A	BIVM	CXorf31			
CETN4P	HOXA-AS4	BIVM-ERCC5	CYS1			
CFI	HSD17B13	BMP7	DAPP1			
CGB2	HSH2D	BMPR2	DFNB59			
CGREF1	IFI44L	BNC2	DHRS2			
CHGB	IL26	BOLL	DKFZp566F0947			
CLCF1	IL7R	BTC	DKFZp779M0652			
CLDN14	KCNA2	BTK	DLEU7			
CLSTN2	KCNJ15	C10orf11	DLK2			
CNR1	KIR3DX1	C11orf21	DNER			
CNTN4-AS2	KLRC1	C11orf75	DOCK1			
COBLL1	KRTAP16-1	C11orf91	DPYD-AS1			
COL4A5	KRTAP29-1	C12orf70	DYX1C1			
COL5A1	KRTAP4-4	C14orf37	EBF3			
COPZ2	KRTAP9-3	C15orf27	EFCAB6			
CORO7-PAM16	KRTAP9-4	C15orf52	EFCC1			
CORT	KRTAP9-8	C15orf53	ELFN1			
CPNE7	KRTAP9-9	C1orf114	EPHA7			
CPT1C	LENEP	C1orf228	EPN2-IT1			
CRISPLD1	LILRP2	C1orf61	EVA1A			
CRYGS	LINC00173	C1orf95	FAM132A			
CTLA4	LINC00310	C20orf194	FAM172BP			
CTSH	LINC00515	C2orf50	FAM183B			
CTTNBP2	LINC00516	C3orf18	FAM229A			
CXCL16	LINC00565	C3orf35	FBLN5			
CYB5R2	LINC00582	C3orf52	FCRL1			
CYBRD1	LOC100128568	C3orf70	FEZF1-AS1			
CYP26A1	LOC100129046	C4A	FGF14			
CYP46A1	LOC100130298	C7orf57	FGF22			
DACH1	LOC100130452	C7orf63	FKBP1B			
DACT3	LOC100131551	CA2	FLJ11235			
DAGLA	LOC100287534	CACNA2D1	FLJ42709			
DBN1	LOC100499183	CAHM	FLJ46906			
DBNDD2	LOC100507118	CAP2	FLT3			
DIRAS1	LOC100507299	CAPN14	FOXN4			
DKK1	LOC100616530	CAPN5	FRMPD1			
DLX1	LOC100652999	CARD6	FSTL4			
DLX4	LOC101059948	CCDC144B	GALNT8			
DNAAF3	LOC285972	CCDC148	GCNT3			
DNAJB13	LOC554223	CCDC149	GGNBP1			
DNER	LOC729444	CCDC38	GIMAP8			
DNM1	LOH12CR2	CCDC85A	GNG12			
DOC2A	LRRC70	CCL1	GNG4			
DOCK6	MAFA	CCL3	GPC4			
DPEP1	MDS2	CCNA1	GPM6A			
DPP7	METRNL	CCNJL	GPRC5D			
DPYD-AS1	MIOX	CD109	GREB1L			
DRD4	MIR106B	CD14	GRHL3			
DUOX1	MIR1182	CD247	GRIK1-AS2			
DUSP15	MIR1287	CD276	GSTP1			
EFR3B	MIR1914	CD3E	HAMP			
EGR1	MIR2110	CD40	HES7			
ELMOD1	MIR22	CD72	HIST1H2AJ			
ENPP2	MIR29C	CDR1	HIST1H2BB			
EPB49	MIR328	CEACAM1	HIST1H3D			
EPHB1	MIR3613	CEBPA-AS1	HIST1H3F			
EPN2-IT1	MIR3614	CECR5-AS1	HIST1H4D			
EPYC	MIR3648	CELF4	HLA-DQA2			
ERICH1-AS1	MIR3651	CERS1	HMGA2			
ETNK2	MIR3662	CERS4	HOXA11-AS			
FAM13C	MIR3682	CES3	HOXD1			
FAM181B	MIR3908	CFHR3	HS6ST2			
FAM209A	MIR3912	CHMP4C	HS6ST3			
FAM213A	MIR3942	CHRDL1	HYPK			
FAM45A	MIR4313	CHRM5	IFIT2			
FANCD2OS	MIR4321	CHRNA6	IGJ			
FBLL1	MIR4420	CHRNB2	IGSF6			
FBXO2	MIR4442	CHSY3	IL21R-AS1			
FCGRT	MIR4467	CISH	IL24			
FCRL6	MIR4482-1	CITED4	INHBC			
FGF20	MIR4635	CKAP4	IQCD			
FHL3	MIR4651	CKLF-CMTM1	IQCJ-SCHIP1			
FLJ16341	MIR4656	CLCF1	JAKMIP2-AS1			
FLJ21408	MIR4683	CLDN14	KCNC3			
FLVCR2	MIR4688	CLGN	KCNE2			
FNDC1	MIR4690	CLIC5	KIAA1456			
FOS	MIR4691	CLIP4	KIAA1462			
FOSB	MIR4724	CNR1	KLF14			
FOXD3	MIR4742	CNTN1	KLHL23			
FOXN4	MIR4763	CNTN4	KLRC1			
FST	MIR4784	COBLL1	LAMB3			
FUT7	MIR4793	COL22A1	LCP2			
GAD1	MIR484	COL25A1	LDHD			
GAREML	MIR492	COL27A1	LEFTY1			
GAS6-AS1	MIR548I2	COL4A5	LGALS8-AS1			
GLRA3	MIR555	COLEC11	LILRP2			
GLRB	MIR5581	CPE	LINC00173			
GLT25D2	MIR570	CPEB1	LINC00515			
GMPR	MIR589	CPNE4	LOC100128568			
GNG12	MIR621	CPVL	LOC100130015			
GPC1	MIR636	CR2	LOC100130776			
GPR15	MIR644A	CRYBA2	LOC100130950			
GPR161	MIR644B	CRYBG3	LOC100131234			
GPR3	MIR658	CSNK1G2-AS1	LOC100131347			
GRAMD1B	MIR7-1	CTDSPL	LOC100131434			
GREM2	MIR769	CTLA4	LOC100131551			
GSTM1	MIR939	CTTNBP2	LOC100132077			
GSTM4	MMP9	CUX1	LOC100133957			
GSTO2	MSH5-SAPCD1	CXADRP3	LOC100272228			
H1F0	MTRNR2L10	CXCL6	LOC100499183			
H3F3A	MYCBP2-AS1	CXCR7	LOC100505716			
HCRT	MYL4	CXorf57	LOC100506314			
HIGD1C	NDUFC2-KCTD14	CYB5R2	LOC100506385			
HIST1H2AH	NKG7	CYBRD1	LOC100507377			
HIST1H2AJ	NLRP11	CYP19A1	LOC101059948			
HIST1H3C	NLRP4	CYP2U1	LOC154761			
HIST1H3E	NPTX1	CYP4B1	LOC154872			
HIST2H3D	NRADDP	CYSLTR1	LOC256880			
HMCN1	NSUN5P2	DACT1	LOC284648			
HMGA2	NT5C1B	DACT3-AS1	LOC285972			
HMGN2P46	OR2C1	DAPK2	LOC387895			
HOXA10	OSCAR	DCC	LOC389247			
HOXA11	PALM2-AKAP2	DDAH1	LOC389458			
HOXA11-AS	PCED1B-AS1	DDR1	LOC392364			
HOXB-AS3	PCNA-AS1	DGKQ	LOC439994			
HOXB-AS5	PEG3-AS1	DIAPH3-AS2	LOC643669			
HOXB8	PIANP	DISC1	LOC643723			
HOXB9	PILRA	DKK1	LOC645434			
HOXD-AS1	PIN1P1	DLGAP1-AS1	LOC728392			
HOXD1	PLA2G10	DLGAP3	LOC728989			
HP07349	PLAC8L1	DLX1	LOC729970			
HPD	PLCH2	DNAAF3	LOC79015			
HS3ST3A1	PLEKHG7	DNAJB13	LRRC6			
HS3ST5	PODXL2	DNAJC6	LYPD1			
HSD11B2	PON1	DNM1	MAL2			
HTRA1	POPDC2	DOK6	MAPK4			
IDUA	POU4F3	DPEP1	MIR103A2			
IL10	PPP1R32	DPYSL5	MIR1178			
IL13RA1	PROCA1	DRAM1	MIR1182			
IL6R	PRR4	DRD4	MIR1226			
INSM1	PRR5-ARHGAP8	DSP	MIR1236			
IQSEC2	RAB3C	DTX1	MIR1248			
JAKMIP2-AS1	RAB4B-EGLN2	DUSP15	MIR1322			
JDP2	RBBP8NL	DUSP26	MIR146A			
KCNE2	REM2	DUSP4	MIR21			
KCNG1	RLN1	DYNC1I1	MIR2110			
KCNH3	RLN3	DYX1C1-CCPG1	MIR215			
KCNJ4	RNF148	EBF1	MIR298			
KCNJ6	RNF216-IT1	EDA2R	MIR302D			
KCNK7	RPS16P5	EEF1DP3	MIR3192			
KDM5B-AS1	RPS26P11	EFTUD1P1	MIR3613			
KEL	RXFP4	EGFL8	MIR3614			
KIAA0226L	S100A9	EGR1	MIR3648			
KIAA1522	S100P	EHD3	MIR3649			
KIAA1644	SCARNA14	ELFN2	MIR3653			
KIF19	SCARNA21	ELK2AP	MIR3655			
KLF14	SCARNA9L	ELMOD1	MIR365A			
KLF15	SCGB1B2P	ELOVL3	MIR3682			
KLF4	SCGB2B3P	ELOVL7	MIR3918			
KLHL23	SCML4	EML1	MIR3940			
KREMEN1	SECTM1	EMR2	MIR423			
LBX2-AS1	SENP3-EIF4A1	ENAH	MIR425			
LDHD	SERF1B	ENDOU	MIR4285			
LGALS9C	SERPINA1	EPHB2	MIR4453			
LHB	SGOL1-AS1	EPS8	MIR4482-1			
LHX6	SLC6A3	ERC2	MIR4505			
LHX8	SLC6A5	ESR2	MIR4513			
LINC00086	SMIM6	ESRP1	MIR4518			
LINC00159	SNAR-G1	ESRRG	MIR4521			
LINC00260	SNORA28	EVI2B	MIR4746			
LINC00853	SNORA30	EXOC3L4	MIR499A			
LIPG	SNORA36A	EXPH5	MIR5094			
LMF1	SNORA38B	EYA4	MIR564			
LMO3	SNORA39	F10	MIR570			
LOC100128573	SNORA46	FA2H	MIR573			
LOC100129269	SNORA50	FABP6	MIR623			
LOC100130331	SNORA58	FAM107B	MIR632			
LOC100132111	SNORA64	FAM110B	MIR639			
LOC100133957	SNORA70G	FAM124A	MIR647			
LOC100271722	SNORA71A	FAM160A1	MIR658			
LOC100505978	SNORA75	FAM167B	MIR922			
LOC100506321	SNORA77	FAM179A	MIR93			
LOC100506368	SNORA79	FAM184A	MMP9			
LOC100507547	SNORD100	FAM198B	MOXD1			
LOC100652739	SNORD101	FAM212A	MRAP			
LOC148709	SNORD116-1	FAM213A	MTRNR2L8			
LOC154872	SNORD116-12	FAM26E	MTTP			
LOC284009	SNORD116-22	FAM27A	MYEOV			
LOC284454	SNORD116-23	FAM46B	NALCN			
LOC375295	SNORD11B	FAM71D	NCR2			
LOC388849	SNORD127	FAM71F2	NEURL2			
LOC389247	SNORD18B	FAM81A	NGFR			
LOC389634	SNORD18C	FAM91A2	NOS3			
LOC440925	SNORD19	FAT4	NPSR1-AS1			
LOC729080	SNORD21	FBLL1	NPTX1			
LOC729609	SNORD24	FBLN7	NRN1L			
LOC729739	SNORD28	FBXL2	NT5C1B-RDH14			
LOC91450	SNORD41	FBXO2	NTNG1			
LPHN1	SNORD42A	FCRL6	OLFM2			
LRP1	SNORD45B	FGF13-AS1	OR56B4			
LRP3	SNORD49A	FHL3	ORM2			
LRRC6	SNORD50A	FIGN	OSCAR			
LRRC8E	SNORD53	FKBP9	PDE1B			
LTF	SNORD57	FLJ34208	PDE4B			
LYPD1	SNORD58B	FLJ42351	PEG3-AS1			
MAEL	SNORD65	FLVCR2	PFKFB1			
MAGI2-AS3	SNORD66	FN1	PHACTR3			
MAMLD1	SNORD67	FN3K	PIPOX			
MAPK8IP2	SNORD7	FOXB1	PKHD1L1			
MCOLN3	SNORD70	FOXG1	PKIB			
MESP2	SNORD72	FOXQ1	PLA2G10			
METRN	SNORD74	FRK	PLLP			
MEX3A	SNORD82	FRY	PLSCR2			
MFAP2	SNORD84	FSD2	PMEL			
MFI2	SNORD93	FXYD1	PNMT			
MIA-RAB4B	SNORD98	FXYD7	PNPLA3			
MIPEPP3	SNORD99	FZD2	POC1B-GALNT4			
MIR1178	SNX20	FZD4	POU3F3			
MIR1225	SRD5A3-AS1	GABRQ	POU4F3			
MIR1281	ST13P4	GABRR2	PPAP2B			
MIR1292	STAC	GAD1	PRICKLE2			
MIR1306	SUN3	GALNT14	PRKCZ			
MIR133A1	SYCE3	GAREML	PROCA1			
MIR148B	SYNJ2BP-COX16	GATA3	PRR15L			
MIR15B	SYS1-DBNDD2	GATM	PRSS3			
MIR20A	TAS2R3	GBGT1	PTAFR			
MIR21	TCTE3	GBP1	PTPN6			
MIR210	TDRD12	GDF9	PTPRCAP			
MIR3074	TEX29	GEM	PTPRE			
MIR3153	TMEM110-MUSTN1	GGTLC1	PTPRN2			
MIR3191	TMEM249	GGTLC2	PTPRVP			
MIR3192	TMPRSS13	GH1	PXDN			
MIR320C1	TMPRSS15	GIPC3	PYDC1			
MIR3607	TMPRSS4-AS1	GJA3	RAB38			
MIR3620	TNFRSF18	GMPR	RASL10B			
MIR3936	TNFSF14	GNB4	RBAK-LOC389458			
MIR4265	TRIM31	GNG13	RDH16			
MIR4273	TUBA4B	GNRH2	RHCE			
MIR4312	TVP23A	GPC2	RLN1			
MIR4523	TVP23C-CDRT4	GPR126	RNASEK-C17orf49			
MIR4653	UNQ6494	GPR150	RNF208			
MIR4658	VHLL	GPR157	RNU11			
MIR4746	VPS13A-AS1	GPR35	RNU6ATAC			
MIR4750	VTRNA1-1	GPR52	RPL13P5			
MIR4754	WFDC3	GPRASP2	RPL17-C18orf32			
MIR4786	WNT9A	GRAMD1B	RPL21P28			
MIR4800	ZNF283	GRB14	RPRM			
MIR499A	ZNF311	GRIP1	RRH			
MIR5088	ZNF32-AS2	GSTM1	RSPH1			
MIR5089	ZNF382	GSTM2P1	RSPH9			
MIR5091	ZNF890P	GSTM3	SCARNA1			
MIR5194		GTF2IRD1	SCARNA2			
MIR550A2		GYPC	SCARNA23			
MIR564		H1F0	SCARNA27			
MIR611		HECTD2	SCARNA6			
MIR612		HEYL	SCARNA7			
MIR614		HHIP-AS1	SCARNA8			
MIR632		HIST1H4K	SCGB2B2			
MIR637		HIST2H3D	SEMA3F			
MIR641		HLA-F-AS1	SENP3-EIF4A1			
MIR647		HLX	SERPINB6			
MIR9-1		HMCN1	SERPINC1			
MIR93		HMHB1	SFTA3			
MIRLET7B		HNRNPA1P33	SHC2			
MOV10L1		HNRNPKP3	SIM1			
MRAP		HOPX	SKOR1			
MRPL42P5		HOXA11	SLC12A5			
MRVI1-AS1		HOXB-AS3	SLC14A1			
MSANTD3-TMEFF1		HOXB13	SLC14A2			
MSC		HOXB8	SLC25A2			
MT1F		HOXB9	SLC25A21			
MTOR-AS1		HOXC13	SLC25A41			
MTSS1L		HOXD-AS1	SLC43A3			
MUC1		HOXD13	SLC45A1			
MXRA7		HRASLS	SLC6A3			
MYH8		HSD11B2	SNORA11			
MYL9		HSPA12B	SNORA13			
MYO3A		HSPG2	SNORA16A			
MYOF		HTRA1	SNORA28			
NAALADL2		IGSF3	SNORA29			
NAGS		IGSF9	SNORA2A			
NAT14		IL13RA1	SNORA36B			
NAT8L		IL17C	SNORA37			
NAV1		IL17RD	SNORA43			
NCR1		IL6R	SNORA44			
NCS1		IL7R	SNORA45			
NEBL		ILDR2	SNORA46			
NECAB1		INSL3	SNORA60			
NECAB2		IQSEC2	SNORA64			
NFIX		ISM1	SNORA70D			
NLGN1		ITGA10	SNORA71B			
NME4		ITGA2	SNORA71D			
NOS3		JAZF1-AS1	SNORA7A			
NOTUM		KCNAB3	SNORD100			
NOXA1		KCNG1	SNORD107			
NPPA		KCNH3	SNORD11			
NPTXR		KCNJ15	SNORD116-22			
NR2F1		KCNJ4	SNORD117			
NR4A1		KCNMB3	SNORD12			
NR4A2		KCNQ3	SNORD121B			
NT5C1B-RDH14		KDM5B	SNORD18A			
NXPH4		KDM5B-AS1	SNORD1C			
OLFM2		KHDC1L	SNORD20			
OLFML2B		KIAA0895	SNORD25			
OPRL1		KIAA1244	SNORD35B			
OR1F1		KIAA1324L	SNORD36B			
OR56B4		KIAA1598	SNORD4B			
OSR1		KIAA1671	SNORD51			
OSR2		KIF1A	SNORD58A			
PANX2		KIF26B	SNORD60			
PAX1		KIF5A	SNORD74			
PCDH10		KIF6	SNORD75			
PCDHGC3		KLF15	SNORD8			
PCP2		KLF2	SNORD89			
PDE4B		KLF4	SNORD91B			
PDE9A		KLHL13	SNORD95			
PDZD4		KLK14	SOAT2			
PDZD9		KRT18	SPATA32			
PFKFB4		KRT80	SPINK4			
PGF		KSR1	SRGAP3			
PGK2		KSR2	SRPK3			
PHF21B		LAMA3	ST6GALNAC2			
PHLDA2		LAMB1	STARD6			
PHOSPHO1		LARP6	STK32C			
PITX3		LBX2	STXBP5-AS1			
PLCB4		LCK	SUMO4			
PLCE1		LDHAL6A	SUSD4			
PLXDC2		LENEP	SV2C			
PMP22		LFNG	SYCP2			
PNPLA3		LGALS14	SYNE4			
POF1B		LGALSL	T			
POPDC3		LGI2	TAS2R3			
PPAP2B		LHB	TAS2R5			
PPP1R14D		LHFP	TCERG1L			
PPP1R1A		LIMA1	TDRD12			
PRDX2		LIMCH1	THNSL2			
PRKAA2		LINC00086	THSD1			
PRRT1		LINC00115	TLR3			
PRRT4		LINC00310	TMEM132E			
PSPN		LINC00324	TMEM139			
PTPN14		LINC00441	TMEM176B			
PURG		LINC00471	TMEM204			
PVRL2		LINC00571	TMEM31			
PYGO1		LINC00648	TMEM89			
RAB11FIP5		LINC00853	TNFRSF13C			
RAP1GAP		LMO2	TNFRSF18			
RASL10B		LMO3	TNFRSF6B			
RBPMS2		LMOD1	TNFSF13B			
RCN3		LOC100127983	TOX			
REEP6		LOC100128164	TPO			
RENBP		LOC100129148	TPRG1			
RGS1		LOC100129480	TRIM17			
RGS2		LOC100129924	TRIM9			
RGS9		LOC100131626	TSNAXIP1			
RHOU		LOC100132111	TSPAN32			
RIBC2		LOC100270679	TSPO2			
RIMBP3		LOC100271722	TTC36			
RIN2		LOC100286793	TVP23C-CDRT4			
RNF150		LOC100289137	UNC13D			
RNF157		LOC100379224	UPK3BL			
RNF180		LOC100505695	VAMP5			
RNF217		LOC100505912	VEGFC			
RNU11		LOC100505933	VGLL3			
RNU4ATAC		LOC100505978	VHLL			
ROR1		LOC100506071	VTRNA1-1			
RPL17-C18orf32		LOC100506124	VWA8-AS1			
RPL21P28		LOC100506368	WFDC3			
RPL21P44		LOC100506394	WNT16			
RPL36A-HNRNPH2		LOC100506451	ZACN			
RPRM		LOC100506874	ZBP1			
RPSAP52		LOC100507118	ZFAND4			
RRAGD		LOC148709	ZFP82			
RTN4RL1		LOC150197	ZNF100			
SAMD11		LOC255167	ZNF141			
SAMSN1		LOC283038	ZNF155			
SBK1		LOC283663	ZNF175			
SCARF2		LOC283693	ZNF197			
SCARNA11		LOC284009	ZNF254			
SCARNA13		LOC284100	ZNF30			
SCARNA18		LOC338758	ZNF32-AS2			
SCARNA20		LOC338817	ZNF385C			
SCARNA27		LOC339524	ZNF528			
SCARNA3		LOC375295	ZNF559-ZNF177			
SCARNA4		LOC389895	ZNF563			
SCGB2B2		LOC400685	ZNF570			
SCRN1		LOC440925	ZNF599			
SCUBE1		LOC494141	ZNF790			
SDC2		LOC554206	ZNF816-ZNF321P			
SDC3		LOC554223	ZNF844			
SEMA3F		LOC646813	ZNRF2P2			
SEMA6B		LOC646903	ZRANB2-AS2			
SEMA6C		LOC728537				
SEPT3		LOC728730				
SEPT5		LOC728875				
SERPINB9		LOC729609				
SFXN3		LOC729739				
SH3GL3		LOC91450				
SHROOM2		LOH12CR2				
SIRPA		LPCAT2				
SLC17A7		LPIN3				
SLC22A17		LRP1				
SLC25A2		LRP3				
SLC25A29		LRP4				
SLC25A52		LRP5L				
SLC45A3		LRRC39				
SLC51B		LRRC66				
SLC7A2		LRRC70				
SLIT2		LRRC8E				
SLIT3		LRRIQ1				
SMAD6		LRRK2				
SNAI1		LTA				
SNCB		LTF				
SNORA11B		LY6D				
SNORA16B		LY6G5C				
SNORA23		MAFB				
SNORA37		MAGEB18				
SNORA54		MAP3K15				
SNORA60		MARCKS				
SNORA74A		MATN4				
SNORA78		MCF2L2				
SNORA7A		MCOLN3				
SNORD110		MCTP2				
SNORD111B		MECOM				
SNORD116-2		MET				
SNORD116-26		METRN				
SNORD119		MGAT4A				
SNORD121A		MGC16121				
SNORD38A		MGC2889				
SNORD42B		MGC45922				
SNORD43		MID1				
SNORD59B		MID2				
SNORD61		MIR103B2				
SNORD77		MIR1227				
SNORD8		MIR1281				
SNORD85		MIR1291				
SNORD89		MIR1292				
SNORD95		MIR1304				
SNX7		MIR1306				
SOCS3		MIR1909				
SOHLH1		MIR197				
SORBS3		MIR22				
SOX9		MIR29C				
SPHK1		MIR3127				
SPRR2G		MIR320B2				
SPTBN2		MIR3607				
SRCIN1		MIR3621				
ST6GALNAC3		MIR3651				
ST7-AS2		MIR3944				
ST7-OT3		MIR4258				
STAC2		MIR4263				
STAT5A		MIR4273				
SYN2		MIR4319				
SYNGR1		MIR4326				
SYPL2		MIR4461				
SYT14		MIR4517				
SYT3		MIR4635				
SYTL2		MIR4641				
TAL1		MIR4658				
TAS2R20		MIR4680				
TBC1D16		MIR4722				
TBX6		MIR4737				
TCEAL2		MIR4786				
TCF24		MIR550A2				
TCF7L1		MIR555				
TCP10L		MIR5587				
TCTE1		MIR630				
TJP3		MIR636				
TLE6		MIR637				
TMED7-TICAM2		MIR671				
TMEM132A		MIR7-1				
TMEM132E		MIR877				
TMEM150C		MIR937				
TMEM189-UBE2V1		MIR939				
TMEM200A		MIR943				
TMEM217		MIRLET7D				
TMEM47		MLANA				
TMEM98		MME				
TNFAIP8L3		MOV10L1				
TOX		MPDZ				
TRABD2A		MPP1				
TRIM72		MPP3				
TSPAN19		MPP7				
TSPAN32		MPZ				
TTC22		MRAS				
TTC39A		MSH5-SAPCD1				
TTYH3		MSRB3				
UAP1L1		MST1L				
VPS37D		MT1DP				
VSTM5		MT1F				
VWA5B2		MT1G				
WDR63		MTOR-AS1				
WNT11		MTRNR2L3				
WNT16		MUC1				
ZBTB47		MUC20				
ZDHHC1		MYADM				
ZDHHC8P1		MYBPC2				
ZEB2		MYCBP2-AS1				
ZNF32-AS1		MYH14				
ZNF385A		MYO1D				
ZNF385C		MYO6				
ZNF816-ZNF321P		MYOF				
		MYRF				
		NACC2				
		NAT8L				
		NCAM2				
		NCKAP1L				
		NECAB1				
		NELL2				
		NEURL				
		NEUROG2				
		NFIA				
		NGFRAP1				
		NIPSNAP3B				
		NKAIN2				
		NKD1				
		NKPD1				
		NKX6-1				
		NLGN1				
		NLRC4				
		NLRP11				
		NME5				
		NMU				
		NOG				
		NPFF				
		NPM2				
		NPTX2				
		NPTXR				
		NR2F1				
		NR3C2				
		NR5A2				
		NRADDP				
		NRN1				
		NT5C1B				
		NTN1				
		NTRK2				
		NUP62CL				
		OASL				
		OLFM1				
		OPN1SW				
		OR10AD1				
		OSR1				
		OVOL3				
		P2RY1				
		P2RY2				
		P4HA2				
		PAK1				
		PAK6				
		PAPSS2				
		PAQR5				
		PARD3B				
		PCDH18				
		PCDHGB5				
		PCDHGC3				
		PDE8A				
		PDGFA				
		PDIA2				
		PERP				
		PHACTR1				
		PHOSPHO1				
		PITPNM2				
		PITX3				
		PKDCC				
		PKIG				
		PLAC8				
		PLAC8L1				
		PLAG1				
		PLCH2				
		PLEKHH1				
		PLEKHH2				
		PLK2				
		PLOD2				
		PLS1				
		PLS3				
		PLSCR4				
		PLXNA2				
		PM20D1				
		PNMA2				
		POLR2J2				
		POLR2J3				
		PON3				
		POPDC3				
		POU3F1				
		POU4F1				
		PP2D1				
		PPFIBP1				
		PPFIBP2				
		PPIC				
		PPP1R9A				
		PREX1				
		PRICKLE1				
		PRKAA2				
		PRKACB				
		PRKAR2B				
		PRKCB				
		PRKCQ				
		PRKDC				
		PROS1				
		PROX1				
		PRR4				
		PRR5				
		PRRT1				
		PRRT3-AS1				
		PRRT4				
		PRSS12				
		PRSS2				
		PRTFDC1				
		PSTPIP1				
		PSTPIP2				
		PTGES3L				
		PTGR2				
		PTPN13				
		PTPN14				
		PTPN21				
		PTPRJ				
		PTPRU				
		PURG				
		PYGO1				
		PYY2				
		QPRT				
		RAB11FIP5				
		RAB31				
		RAB39A				
		RAB40A				
		RAD21-AS1				
		RAI14				
		RAI2				
		RAP1GAP				
		RARB				
		RARRES1				
		RASAL2-AS1				
		RASD2				
		RASL11A				
		RASL11B				
		RAX				
		RBMS2				
		RBPMS				
		RBPMS2				
		RFPL3S				
		RGAG4				
		RGS17				
		RGS9				
		RHBDL3				
		RIMKLA				
		RLN3				
		RNA5SP244				
		RND3				
		RNF152				
		RNF43				
		RPSAP52				
		RRAS2				
		RTKN2				
		RTN1				
		RUSC2				
		S100A1				
		S100A10				
		S1PR1				
		SAMD5				
		SAMSN1				
		SBK1				
		SCARNA11				
		SCARNA16				
		SCARNA20				
		SCARNA5				
		SCGB1B2P				
		SCHIP1				
		SCN1B				
		SCN5A				
		SCRN1				
		SCT				
		SCUBE1				
		SDC3				
		SELL				
		SEMA3C				
		SEMA3G				
		SEPT3				
		SEPT5				
		SEPT7L				
		SERINC2				
		SERINC4				
		SERPINE1				
		SFN				
		SGK3				
		SGOL1-AS1				
		SH3BGRL2				
		SH3GL2				
		SH3GL3				
		SH3TC1				
		SHF				
		SHISA3				
		SIRPA				
		SKIDA1				
		SLAMF7				
		SLC16A10				
		SLC16A2				
		SLC16A8				
		SLC16A9				
		SLC17A7				
		SLC19A2				
		SLC22A20				
		SLC25A27				
		SLC27A2				
		SLC30A3				
		SLC35D2				
		SLC35G2				
		SLC44A5				
		SLC46A3				
		SLC51B				
		SLC6A15				
		SLC7A2				
		SLC9A5				
		SLCO3A1				
		SLCO4C1				
		SLITRK5				
		SLPI				
		SMAD3				
		SMIM6				
		SMO				
		SNAI2				
		SNAP91				
		SNORA1				
		SNORA11B				
		SNORA15				
		SNORA17				
		SNORA21				
		SNORA22				
		SNORA23				
		SNORA26				
		SNORA2B				
		SNORA32				
		SNORA34				
		SNORA36A				
		SNORA38				
		SNORA39				
		SNORA54				
		SNORA58				
		SNORA66				
		SNORA68				
		SNORA74B				
		SNORA78				
		SNORA79				
		SNORA80				
		SNORA84				
		SNORD102				
		SNORD105				
		SNORD108				
		SNORD116-12				
		SNORD116-20				
		SNORD11B				
		SNORD127				
		SNORD15A				
		SNORD18B				
		SNORD18C				
		SNORD19				
		SNORD1B				
		SNORD24				
		SNORD26				
		SNORD30				
		SNORD42B				
		SNORD48				
		SNORD5				
		SNORD50B				
		SNORD52				
		SNORD53				
		SNORD57				
		SNORD58B				
		SNORD63				
		SNORD65				
		SNORD66				
		SNORD69				
		SNORD71				
		SNORD78				
		SNORD84				
		SNORD98				
		SNORD99				
		SNPH				
		SNTB1				
		SNX10				
		SNX9				
		SOCS3				
		SOGA3				
		SOWAHB				
		SOX15				
		SOX9				
		SPATA9				
		SPDYE1				
		SPG20				
		SPINT1				
		SPRY2				
		SPTLC3				
		SRD5A3-AS1				
		SSTR2				
		ST5				
		ST6GALNAC3				
		ST7-AS2				
		ST7-OT3				
		STAC2				
		STAT4				
		STAT5A				
		STK32B				
		STX16-NPEPL1				
		STXBP5L				
		SUGT1P1				
		SYBU				
		SYDE2				
		SYN2				
		SYT3				
		SYTL2				
		TBC1D9				
		TC2N				
		TCEAL3				
		TCF24				
		TDH				
		TEC				
		TENC1				
		TEX9				
		TGFA				
		TGFB2				
		TGFBR3				
		TJP3				
		TMEM110-MUSTN1				
		TMEM130				
		TMEM132A				
		TMEM150C				
		TMEM163				
		TMEM17				
		TMEM176A				
		TMEM178B				
		TMEM189-UBE2V1				
		TMEM2				
		TMEM220				
		TMEM255B				
		TMEM56				
		TMEM74				
		TMPRSS4-AS1				
		TMSB15A				
		TNFAIP8L3				
		TNFRSF19				
		TNFSF14				
		TNS4				
		TRABD2A				
		TRAF3IP2				
		TRIM2				
		TRIM45				
		TRMT11				
		TRNP1				
		TRPS1				
		TSKU				
		TSNAX-DISC1				
		TSPAN13				
		TSPAN15				
		TSPAN7				
		TSPAN9				
		TTC39A				
		TTC9				
		TTLL7				
		TUBB2B				
		UACA				
		UBA7				
		UBD				
		UBE2F-SCLY				
		UNC13B				
		USP2				
		VIPR1				
		VMO1				
		WDFY3-AS2				
		WDR17				
		WDR64				
		WDR66				
		WFDC2				
		WIPF3				
		WNT6				
		WNT8B				
		WWTR1				
		YAP1				
		ZAP70				
		ZBBX				
		ZBTB47				
		ZDHHC1				
		ZDHHC11				
		ZG16B				
		ZIK1				
		ZNF385A				
		ZNF423				
		ZNF429				
		ZNF431				
		ZNF440				
		ZNF514				
		ZNF521				
		ZNF540				
		ZNF549				
		ZNF568				
		ZNF613				
		ZNF618				
		ZNF665				
		ZNF704				
		ZNF707				
		ZNF736				
		ZNF77				
		ZNF813				
		ZNF876P				
		ZSWIM5				
