# Supplementary material for: Histone Methyltransferase MMSET/NSD2 Alters EZH2 Binding and Reprograms the Myeloma Epigenome through Global and Focal Changes in H3K36 and H3K27 Methylation
Source: PLoS Genet. 2014 Sep 4;10(9):e1004566. doi: 10.1371/journal.pgen.1004566 (PMC4154646; doi:10.1371/journal.pgen.1004566)
Supplement: Table S5 — Over-represented gene categories among differentially expressed genes (≥2-fold) upon EZH2 inhibition in KMS11 and TKO cells. (TXT) [file pgen.1004566.s015.txt]

Pathway	Control Genes	Up with EZH2i in MMSET-high cells	Down with EZH2i in MMSET-high cells	Up with EZH2i in MMSET-low cells	Down with EZH2i in MMSET-low cells	Url
CNS_Node1661	p<1	p<0.001	p<1	p<1e-06	p<1	http://lymphochip.nih.gov/cgi-bin/signaturedb/signatureDB_DisplayGenes.cgi?signatureID=95
Monocyte_4x_U133plus	p<1	p<0.001	p<0.1	p<1e-04	p<1	http://lymphochip.nih.gov/cgi-bin/signaturedb/signatureDB_DisplayGenes.cgi?signatureID=31
HIF1alpha_1.5x_down	p<1e-07	p<1	p<1	p<1	p<1	http://lymphochip.nih.gov/cgi-bin/signaturedb/signatureDB_DisplayGenes.cgi?signatureID=193
T_NK_Node1604	p<1	p<1	p<1e-05	p<0.01	p<1	http://lymphochip.nih.gov/cgi-bin/signaturedb/signatureDB_DisplayGenes.cgi?signatureID=117
Leucine_starve_down	p<1e-04	p<1	p<1	p<1	p<1	http://lymphochip.nih.gov/cgi-bin/signaturedb/signatureDB_DisplayGenes.cgi?signatureID=139
Cell_cycle_Liu	p<1e-05	p<1	p<1	p<1	p<1	http://lymphochip.nih.gov/cgi-bin/signaturedb/signatureDB_DisplayGenes.cgi?signatureID=157
Monocyte_8x_U133plus	p<1	p<0.01	p<0.1	p<0.1	p<1	http://lymphochip.nih.gov/cgi-bin/signaturedb/signatureDB_DisplayGenes.cgi?signatureID=32
GC_B_cell_BLlow_DLBCLhigh	p<1	p<1	p<1	p<1e-04	p<1	http://lymphochip.nih.gov/cgi-bin/signaturedb/signatureDB_DisplayGenes.cgi?signatureID=243
Myeloma_TACI_high_bone_marrow_plasma_cell_gene	p<1	p<0.001	p<1	p<0.1	p<1	http://lymphochip.nih.gov/cgi-bin/signaturedb/signatureDB_DisplayGenes.cgi?signatureID=2
CD8_T_effectorDn_memoryUp_NaiveUp	p<1	p<1	p<0.01	p<0.1	p<1	http://lymphochip.nih.gov/cgi-bin/signaturedb/signatureDB_DisplayGenes.cgi?signatureID=152
Blood_CD4+Tcell_gt_thymic_SP_CD4+Tcell	p<1	p<0.1	p<1	p<0.01	p<0.1	http://lymphochip.nih.gov/cgi-bin/signaturedb/signatureDB_DisplayGenes.cgi?signatureID=23
Lymph_node_DLBCL	p<1	p<1	p<0.001	p<1	p<0.1	http://lymphochip.nih.gov/cgi-bin/signaturedb/signatureDB_DisplayGenes.cgi?signatureID=8
Myeloma_MS_subgroup_up	p<1	p<1	p<1	p<0.001	p<1	http://lymphochip.nih.gov/cgi-bin/signaturedb/signatureDB_DisplayGenes.cgi?signatureID=216
Thymic_progenitor_Tcell_gt_Thymic_DP_Tcell	p<1	p<1	p<1	p<0.1	p<0.01	http://lymphochip.nih.gov/cgi-bin/signaturedb/signatureDB_DisplayGenes.cgi?signatureID=26
Tcell_PIind_CalciumDefPtdown4x_Feske_Fig6	p<1	p<0.001	p<1	p<0.1	p<1	http://lymphochip.nih.gov/cgi-bin/signaturedb/signatureDB_DisplayGenes.cgi?signatureID=58
GC_T_helper_up4x_Chtanova	p<1	p<0.1	p<1	p<0.01	p<1	http://lymphochip.nih.gov/cgi-bin/signaturedb/signatureDB_DisplayGenes.cgi?signatureID=122
Myeloma_LB_subgroup_up	p<1	p<0.01	p<1	p<0.1	p<0.1	http://lymphochip.nih.gov/cgi-bin/signaturedb/signatureDB_DisplayGenes.cgi?signatureID=214
Resting_monocyte_GNF	p<1	p<1	p<0.01	p<0.1	p<1	http://lymphochip.nih.gov/cgi-bin/signaturedb/signatureDB_DisplayGenes.cgi?signatureID=41
IL10_OCILy3_Up	p<1	p<1	p<1	p<0.001	p<1	http://lymphochip.nih.gov/cgi-bin/signaturedb/signatureDB_DisplayGenes.cgi?signatureID=253
T_cell	p<1	p<1	p<1	p<0.01	p<1	http://lymphochip.nih.gov/cgi-bin/signaturedb/signatureDB_DisplayGenes.cgi?signatureID=35
Pan_B_U133plus	p<1	p<1	p<0.1	p<0.01	p<0.1	http://lymphochip.nih.gov/cgi-bin/signaturedb/signatureDB_DisplayGenes.cgi?signatureID=34
Immediate_early	p<1	p<0.001	p<1	p<1	p<1	http://lymphochip.nih.gov/cgi-bin/signaturedb/signatureDB_DisplayGenes.cgi?signatureID=50
STAT3_up_OCILy10	p<1	p<0.1	p<1	p<0.01	p<1	http://lymphochip.nih.gov/cgi-bin/signaturedb/signatureDB_DisplayGenes.cgi?signatureID=252
HRAS_overexpression_2x_down	p<1	p<1	p<1	p<0.001	p<1	http://lymphochip.nih.gov/cgi-bin/signaturedb/signatureDB_DisplayGenes.cgi?signatureID=209
MCL_gt_SLL_DLBCL	p<1	p<1	p<0.1	p<0.1	p<0.1	http://lymphochip.nih.gov/cgi-bin/signaturedb/signatureDB_DisplayGenes.cgi?signatureID=4
Endothelial_precursor_GNF	p<1	p<0.1	p<1	p<0.01	p<1	http://lymphochip.nih.gov/cgi-bin/signaturedb/signatureDB_DisplayGenes.cgi?signatureID=36
Tcell_cytokine_induced_Bcell_induced	p<1	p<0.1	p<1	p<0.01	p<1	http://lymphochip.nih.gov/cgi-bin/signaturedb/signatureDB_DisplayGenes.cgi?signatureID=70
Regulatory_T_cell_McHugh_Herman_concensus	p<1	p<1	p<0.01	p<1	p<1	http://lymphochip.nih.gov/cgi-bin/signaturedb/signatureDB_DisplayGenes.cgi?signatureID=128
GCB_gt_ABC_LC	p<1	p<1	p<1	p<0.01	p<1	http://lymphochip.nih.gov/cgi-bin/signaturedb/signatureDB_DisplayGenes.cgi?signatureID=18
