# Supplementary material for: Histone Methyltransferase MMSET/NSD2 Alters EZH2 Binding and Reprograms the Myeloma Epigenome through Global and Focal Changes in H3K36 and H3K27 Methylation
Source: PLoS Genet. 2014 Sep 4;10(9):e1004566. doi: 10.1371/journal.pgen.1004566 (PMC4154646; doi:10.1371/journal.pgen.1004566)
Supplement: Table S7 — Primer sequences. (TXT) [file pgen.1004566.s017.txt]

BTF3-5'-F	GCAAATGGTCAAAGGCAGACG
BTF3-5'-R	GAAAGAAGGAAAGGAGAGAGAGGG
BTF3-TSS-F	CAACCCACACCTCCAGCAAG
BTF3-TSS-R	AGTCCGCTCAGTCTCCATTGG
CDCA7-5'-F	TCCTCTCCCTCTCTCCTCTATTACG
CDCA7-5'-R	TGTCTTTCCCCCATTGGCTG
CDCA7-TSS-F	TGAAATGAGGGGGAAATGCG
CDCA7-TSS-R	TGTGCGTGAAGAGCAAAACTTG
CDCA7-3'-F	TGTCCGAGTATGGCAGATTGC
CDCA7-3'-R	GGTTGAGTGAGAGGAAATGGATGC
DLL4-F	TCACTCTGCCTCTCTCTTGTTCCC
DLL4-R	TTCACCCTGACTCACCTTGGTC
GAPDH-5'-F	TCTGACTTCAACAGCGACACCC
GAPDH-5'-R	CAGCCACATACCAGGAAATGAGC
GAPDH-TSS-F	GCTACCAGCATTTGTGGGAAGAG
GAPDH-TSS-R	TGACGCTATTGACATTGTGGGC
GAPDH-3'-F	CGAACATCCTCATCTCCCCTTC
GAPDH-3'-R	CTCAGCACAAAGAACCCTCAGG
HOXC10-F	TCGTAAAAGGGAACGGTTTCG
HOXC10-R	ATCCAGGGAGCCATTTGTCC
SNX16-5'-F	TGTCATAGTTGGTTGTGCTTGAGC
SNX16-5'-R	ACTTCCCACCTGTATCTCTCCTCC
SNX16-TSS-F	CTTGGGCTTGGAAAGTTGGAG
SNX16-TSS-R	TAGTCGGGCAGTAGAATAGGGTCC
SNX16-3'-F	TCACTCCCACCCTAATACTGCG
SNX16-3'-R	TAGCAATCAGCGAGCCTCTGTG
CR2-5'-F	AGGTCCAAATGGCAGGAAAATC
CR2-5'-R	ATAATGGTGTGGGGTGGTCTGG
CR2-TSS-F	TGGCACAGAGGACGAACATTG
CR2-TSS-R	TTGACCACGCAACCCACTACACTC
CR2-3'-F	AGGAGATGGATACCAGCAGAAGTG
CR2-3'-R	TGGGAGTAGCAGCCAGATTGTAG
